# Supplementary material for: Combined Metabolite and Transcriptome Profiling Reveals the Norisoprenoid Responses in Grape Berries to Abscisic Acid and Synthetic Auxin
Source: Int J Mol Sci. 2021 Jan 31;22(3):1420. doi: 10.3390/ijms22031420 (PMC7867017; doi:10.3390/ijms22031420)
Supplement: Supplementary file 1 [file ijms-22-01420-s001.zip]

Archive with 13 entries (12 files):
- Supplementary Files/
- Supplementary Files/Figure S1.tif
- Supplementary Files/Figure S2.tif
- Supplementary Files/Table S1.xlsx
- Supplementary Files/Table S10.xlsx
- Supplementary Files/Table S2.xlsx
- Supplementary Files/Table S3.xlsx
- Supplementary Files/Table S4.xlsx
- Supplementary Files/Table S5.xlsx
- Supplementary Files/Table S6.xlsx
- Supplementary Files/Table S7.xlsx
- Supplementary Files/Table S8.xlsx
- Supplementary Files/Table S9.xlsx
