# Supplementary material for: Combined Metabolite and Transcriptome Profiling Reveals the Norisoprenoid Responses in Grape Berries to Abscisic Acid and Synthetic Auxin
Source: Int J Mol Sci. 2021 Jan 31;22(3):1420. doi: 10.3390/ijms22031420 (PMC7867017; doi:10.3390/ijms22031420)
Supplement: Supplementary file 1 [file ijms-22-01420-s001.zip › Supplementary Files/Table S1.xlsx]

## Sheet: Sheet1
Table S1. Functional annotation of differentially expressed switch genes.
Cluster	Group	ID	Annotation	Biological process
1	a	VIT_216s0050g00390	4-coumarate-CoA ligase	Secondary Metabolic Process
1	a	VIT_202s0033g00390	VviMybA2	Transcription Factor Activity
1	a	VIT_204s0044g01230	Unknown	No Hit
1	a	VIT_206s0061g00760	Zinc finger (C2H2 type) family	Transcription Factor Activity
1	a	VIT_212s0028g03860	Zinc finger (C3HC4-type ring finger) protein (RMA1)	Transcription Factor Activity
1	a	VIT_200s0323g00070	Pectin methylesterase inhibitor	Cell Wall Metabolism
1	a	VIT_214s0108g01070	NAC domain-containing protein (VviNAC11)	Transcription Factor Activity
1	a	VIT_219s0090g01340	No hit	No Hit
1	a	VIT_218s0001g12710	No hit	No Hit
1	a	VIT_219s0090g01370	No hit	No Hit
1	a	VIT_214s0108g00450	No hit	No Hit
1	a	VIT_212s0034g01930	Globulin-like protein	Cellular Process
1	a	VIT_216s0098g01150	Auxin-responsive SAUR29	Response to Hormone Stimulus
1	a	VIT_205s0049g02240	AWPM-19	Response to Hormone Stimulus
1	a	VIT_201s0011g03670	Bifunctional nuclease	DNA/RNA Metabolic Process
1	a	VIT_203s0038g01380	Calcium-binding EF hand	Cellular Process
1	a	VIT_210s0003g01410	CBL-interacting protein kinase 20 (CIPK20)	#N/A
1	b	VIT_208s0007g06040	Beta-1,3-glucanase	Cell Wall Metabolism
1	b	VIT_204s0008g05770	CBL-interacting protein kinase 25 (CIPK25)	#N/A
1	b	VIT_208s0007g08310	Alkaline alpha galactosidase	Carbohydrate Metabolic Process
1	b	VIT_206s0009g01140	Amino acid permease	Transport
1	b	VIT_214s0083g00940	Auxin-independent growth promoter	Developmental Process
1	b	VIT_201s0137g00560	CYP71B34	Secondary Metabolic Process
1	b	VIT_201s0137g00550	CYP71B34	Secondary Metabolic Process
1	b	VIT_201s0137g00520	CYP71B35	Secondary Metabolic Process
1	b	VIT_201s0137g00540	CYP71E1	Secondary Metabolic Process
1	b	VIT_217s0000g05110	CYP78A4	#N/A
1	b	VIT_206s0009g03120	Cytochrome P450, family 79, subfamily A, polypeptide 2	Secondary Metabolic Process
1	b	VIT_215s0021g02700	Expansin (VviEXPB4)	Cell Wall Metabolism
1	b	VIT_200s0214g00090	F-box protein PP2-B10 (Protein phloem protein 2-like B10)	#N/A
1	b	VIT_212s0057g00310	Gamete expressed1 (GEX1)	#N/A
1	b	VIT_207s0005g04890	Glutathione S-transferase 25 GSTU7	Secondary Metabolic Process
1	b	VIT_202s0012g00500	Invertase/pectin methylesterase inhibitor	Cell Wall Metabolism
1	b	VIT_214s0066g01710	Leaf senescence protein	Developmental Process
1	b	VIT_213s0158g00100	MADS-box agamous-like 15	Transcription Factor Activity
1	b	VIT_206s0004g04650	Metallothionein	Response to Stress
1	b	VIT_205s0020g03870	MLK/Raf-related protein kinase 1	Signal Transduction
1	b	VIT_207s0005g02730	Myb Radialis	Developmental Process
1	b	VIT_207s0031g01930	myb TKI1 (TSL-KINASE INTERACTING PROTEIN 1)	Transcription Factor Activity
1	b	VIT_208s0056g01610	No hit	No Hit
1	b	VIT_217s0000g03630	No hit	No Hit
1	b	VIT_201s0146g00260	Nodulin MtN3	Developmental Process
1	b	VIT_210s0116g00570	Nuclear transport factor 2B	Transport
1	b	VIT_212s0035g01050	Octicosapeptide/Phox/Bem1p (PB1) domain-containing protein	#N/A
1	b	VIT_219s0014g04790	Organic cation/carnitine transporter4	Transport
1	b	VIT_216s0050g00570	Pectinacetylesterase	Cell Wall Metabolism
1	b	VIT_218s0072g01010	Peptide chain release factor eRF subunit 1	DNA/RNA Metabolic Process
1	b	VIT_207s0005g00140	Peripheral-type benzodiazepine receptor	Transport
1	b	VIT_201s0011g04370	Phosphatidylserine synthase 2	Carbohydrate Metabolic Process
1	b	VIT_204s0008g04990	Potassium channel AKT1	Response to Hormone Stimulus
1	b	VIT_205s0020g05040	Proteinase inhibitor 1 PPI3B2	#N/A
1	b	VIT_214s0060g00420	Pyruvate dehydrogenase kinase	Carbohydrate Metabolic Process
1	b	VIT_207s0005g01680	Stachyose synthase	Carbohydrate Metabolic Process
1	b	VIT_209s0018g01370	STE20/SPS1 proline-alanine-rich protein kinase	#N/A
1	b	VIT_207s0005g03810	Unknown protein	Unknown Protein
1	b	VIT_214s0066g01140	Unknown protein	Unknown Protein
1	b	VIT_214s0219g00110	Unknown protein	Unknown Protein
1	b	VIT_214s0068g01400	UPF0497 family	Unknown Protein
1	b	VIT_206s0004g07550	Wound-induced protein WI12	Response to Stress
1	b	VIT_212s0059g02510	Zinc finger (B-box type)	Transcription Factor Activity
1	b	VIT_214s0219g00040	Zinc finger (C3HC4-type ring finger)	Transcription Factor Activity
1	b	VIT_211s0118g00580	Unknown	Unknown Protein
1	b	VIT_202s0012g01040	NAC domain-containing protein (VviNAC13)	Transcription Factor Activity
1	b	VIT_202s0025g01450	Unknown protein	Unknown Protein
1	b	VIT_202s0087g00930	(9,10) (9`,10`) cleavage dioxygenase (CCD4) (VviCCD4b)	Secondary Metabolic Process
1	b	VIT_207s0005g02710	Unknown protein	Unknown Protein
1	b	VIT_209s0002g06420	Lactoylglutathione lyase	Carbohydrate Metabolic Process
1	c	VIT_201s0150g00380	Unknown protein	Unknown Protein
1	c	VIT_202s0025g02920	caffeic acid 3-O-methyltransferase	Secondary Metabolic Process
1	c	VIT_217s0000g01280	WRKY DNA-binding protein 75	Transcription Factor Activity
1	c	VIT_200s2526g00010	Endo-1,4-beta-glucanase korrigan (KOR)	Cell Wall Metabolism
1	c	VIT_206s0004g03910	Unknown protein	Unknown Protein
1	c	VIT_214s0066g01190	Unknown protein	Unknown Protein
1	c	VIT_212s0034g01950	Legumin	Cellular Process
1	c	VIT_201s0137g00430	Cellulase	Cell Wall Metabolism
1	c	VIT_212s0034g01970	Cupin	#N/A
1	c	VIT_200s0340g00050	Endo-1,4-beta-glucanase korrigan (KOR)	Cell Wall Metabolism
1	c	VIT_202s0033g00380	Myb VviMYBA8	Transcription Factor Activity
1	c	VIT_213s0074g00570	Gamma-aminobutyric acid transporter	Transport
1	c	VIT_206s0004g07790	Lateral organ boundaries Domain 15	Transcription Factor Activity
1	c	VIT_214s0128g00570	Germin	#N/A
1	c	VIT_208s0056g01240	No hit	No Hit
1	c	VIT_209s0002g05250	Aminotransferase class I and II	Generation of Energy
1	c	VIT_205s0049g00510	Ethylene response factor ERF1	Response to Hormone Stimulus
2	d	VIT_214s0068g01760	Alcohol dehydrogenase	Carbohydrate Metabolic Process
2	d	VIT_202s0033g00410	VviMybA1	Transcription Factor Activity
2	d	VIT_202s0033g00450	VviMybA3	Transcription Factor Activity
2	d	VIT_202s0025g04330	Thaumatin VviTL1 [Vitis vinifera]	#N/A
2	d	VIT_208s0040g01200	Short-chain type alcohol dehydrogenase	Cellular Process
2	d	VIT_218s0001g15460	Stearyl acyl carrier protein desaturase	Lipid Metabolic Process
2	d	VIT_204s0079g00690	Glutathione S-transferase (VviGST4)	Secondary Metabolic Process
2	d	VIT_201s0010g02460	Glyceraldehyde-3-phosphate dehydrogenase, cytosolic 3	Carbohydrate Metabolic Process
2	d	VIT_214s0060g02300	Hypoxia-responsive	Response to Stress
2	d	VIT_213s0067g02300	Hypoxia-responsive	Response to Stress
2	d	VIT_214s0066g00700	Oleosin H-isoform	Developmental Process
2	d	VIT_214s0081g00030	Pathogenesis-related protein-4 (Chitinase )	Response to Stress
2	d	VIT_216s0050g00910	MATE efflux family protein	Transport
2	d	VIT_205s0049g01780	Caleosin	Response to Hormone Stimulus
2	d	VIT_203s0038g04390	Dehydrin 1	Response to Stress
2	d	VIT_211s0016g04920	Early nodulin 93	#N/A
2	d	VIT_218s0001g08200	MATE efflux family protein ZF14	Transport
2	d	VIT_208s0007g08330	Polygalacturonase PG1	Cell Wall Metabolism
2	d	VIT_200s0274g00090	Benzoquinone reductase	Secondary Metabolic Process
2	e	VIT_200s0322g00030	Alpha-6-galactosyltransferase	Cell Wall Metabolism
2	e	VIT_217s0000g03200	Unknown protein	Unknown Protein
2	e	VIT_206s0061g00550	Xyloglucan endotransglucosylase/hydrolase 32	Cell Wall Metabolism
2	e	VIT_219s0015g01300	Amino acid permease 7	Transport
2	e	VIT_214s0083g01140	B12D	Developmental Process
2	e	VIT_200s0274g00080	Benzoquinone reductase	Secondary Metabolic Process
2	e	VIT_201s0026g01020	Binding	Unknown Protein
2	e	VIT_216s0098g00800	Copper-binding family protein	#N/A
2	e	VIT_214s0060g01490	DnaJ homolog, subfamily A, member 5	Transport
2	e	VIT_200s0340g00060	Endo-1,4-beta-glucanase korrigan (KOR)	Cell Wall Metabolism
2	e	VIT_216s0100g00400	ERF/AP2 Gene Family (VviERF019)	Response to Hormone Stimulus
2	e	VIT_204s0008g06000	ERF/AP2 Gene Family (VviERF045)	Response to Hormone Stimulus
2	e	VIT_208s0058g00410	ferritin 1 (FER1)	Generation of Energy
2	e	VIT_200s0271g00110	flavodoxin-like quinone reductase 1	Response to Hormone Stimulus
2	e	VIT_207s0005g00660	Late embryogenis abundant protein 5	Developmental Process
2	e	VIT_203s0091g00670	Lateral organ boundaries protein 38	Transcription Factor Activity
2	e	VIT_214s0171g00400	Lysine histidine transporter 1	Transport
2	e	VIT_203s0038g03570	Monocopper oxidase SKS5 (SKU5 Similar 5)	Transport
2	e	VIT_219s0027g00230	NAC domain-containing protein (VviNAC33)	Transcription Factor Activity
2	e	VIT_208s0007g07670	NAC domain-containing protein (VviNAC60)	Transcription Factor Activity
2	e	VIT_214s0066g01600	NHL repeat-containing protein	#N/A
2	e	VIT_207s0031g01260	No hit	No Hit
2	e	VIT_217s0000g00410	No hit	No Hit
2	e	VIT_205s0049g00770	No hit	No Hit
2	e	VIT_215s0048g00740	No hit	No Hit
2	e	VIT_202s0025g04280	Osmotin	Response to Stress
2	e	VIT_216s0022g01770	Phosphopyruvate hydratase.	Carbohydrate Metabolic Process
2	e	VIT_205s0062g01190	Pirin	Response to Stress
2	e	VIT_211s0016g05530	Plastocyanin domain-containing protein	Generation of Energy
2	e	VIT_207s0005g00750	Sucrose synthase	Carbohydrate Metabolic Process
2	e	VIT_218s0075g00350	Sucrose-phosphate synthase isoform C	Carbohydrate Metabolic Process
2	e	VIT_218s0001g11930	Thaumatin SCUTL2	#N/A
2	e	VIT_202s0025g03730	Translation initiation factor eIF-2B alpha subunit	DNA/RNA Metabolic Process
2	e	VIT_218s0089g00160	1,4-beta-mannan endohydrolase	Carbohydrate Metabolic Process
2	e	VIT_218s0001g06060	UDP-glycosyltransferase 85A1	#N/A
2	e	VIT_205s0077g01980	Unknown protein	Unknown Protein
2	e	VIT_211s0016g04990	Unknown protein	Unknown Protein
2	e	VIT_210s0116g00370	Unknown protein	Unknown Protein
2	e	VIT_214s0060g01980	Unknown protein	Unknown Protein
2	e	VIT_207s0005g01710	WRKY DNA-binding protein 23	Transcription Factor Activity
2	e	VIT_205s0062g00610	Xyloglucan endotransglucosylase/hydrolase 23	Cell Wall Metabolism
2	e	VIT_205s0020g04730	Zinc finger (C3HC4-type ring finger)	Transcription Factor Activity
2	e	VIT_208s0040g01950	Zinc finger (C3HC4-type ring finger)	Transcription Factor Activity
2	e	VIT_218s0001g01060	Zinc finger (C3HC4-type ring finger)	Transcription Factor Activity
