# Supplementary material for: Combined Metabolite and Transcriptome Profiling Reveals the Norisoprenoid Responses in Grape Berries to Abscisic Acid and Synthetic Auxin
Source: Int J Mol Sci. 2021 Jan 31;22(3):1420. doi: 10.3390/ijms22031420 (PMC7867017; doi:10.3390/ijms22031420)
Supplement: Supplementary file 1 [file ijms-22-01420-s001.zip › Supplementary Files/Table S10.xlsx]

## Sheet: Sheet1
Table S10. Summary of RNA-seq mapping statistics.
Library	Sequencing mode	Total Reads	Mapped Reads	Mapping Rate	Unmapped Reads	Multi Map Reads	Multi Map Rate
ABA1000_E-L34_1	Paired- end	67138392	54458658	0.81	12679734	660407	0.01
ABA1000_E-L34_2	Paired- end	69001426	54249889	0.79	14751537	676594	0.01
ABA1000_E-L34_3	Paired- end	67104828	54426650	0.81	12678178	648182	0.01
ABA1000_E-L35_1	Paired- end	67994396	53101459	0.78	14892937	653743	0.01
ABA1000_E-L35_2	Paired- end	68010476	52651142	0.77	15359334	692645	0.01
ABA1000_E-L35_3	Paired- end	68660796	53498727	0.78	15162069	709860	0.01
ABA1000_E-L36_1	Paired- end	67807646	50999047	0.75	16808599	575895	0.01
ABA1000_E-L36_2	Paired- end	67584058	50780328	0.75	16803730	666816	0.01
ABA1000_E-L36_3	Paired- end	67063154	50567454	0.75	16495700	576942	0.01
ABA1000_E-L38_1	Paired- end	68138542	53234410	0.78	14904132	710292	0.01
ABA1000_E-L38_2	Paired- end	67499946	52682444	0.78	14817502	665978	0.01
ABA1000_E-L38_3	Paired- end	66797856	51900254	0.78	14897602	661743	0.01
Control_E-L34_1	Paired- end	68197414	54419218	0.8	13778196	658495	0.01
Control_E-L34_2	Paired- end	67303986	54326818	0.81	12977168	684578	0.01
Control_E-L34_3	Paired- end	67691726	55056907	0.81	12634819	629314	0.01
Control_E-L35_1	Paired- end	69126742	55327718	0.8	13799024	785551	0.01
Control_E-L35_2	Paired- end	68213458	54428863	0.8	13784595	694113	0.01
Control_E-L35_3	Paired- end	69518590	55498249	0.8	14020341	682814	0.01
Control_E-L36_1	Paired- end	68500554	53138501	0.78	15362053	632018	0.01
Control_E-L36_2	Paired- end	66718542	52022922	0.78	14695620	636395	0.01
Control_E-L36_3	Paired- end	68404344	53869617	0.79	14534727	627818	0.01
Control_E-L38_1	Paired- end	66777348	51235674	0.77	15541674	739082	0.01
Control_E-L38_2	Paired- end	67696134	51956684	0.77	15739450	621762	0.01
Control_E-L38_3	Paired- end	68333602	52333278	0.77	16000324	683360	0.01
NAA100_E-L34_1	Paired- end	66810414	52600701	0.79	14209713	662959	0.01
NAA100_E-L34_2	Paired- end	69648432	56518918	0.81	13129514	769795	0.01
NAA100_E-L34_3	Paired- end	68572556	56045444	0.82	12527112	743542	0.01
NAA100_E-L35_1	Paired- end	66932148	54750688	0.82	12181460	654044	0.01
NAA100_E-L35_2	Paired- end	69747560	56490332	0.81	13257228	753679	0.01
NAA100_E-L35_3	Paired- end	66984810	52485502	0.78	14499308	612548	0.01
NAA100_E-L36_1	Paired- end	69612218	51736747	0.74	17875471	656685	0.01
NAA100_E-L36_2	Paired- end	67707418	50140049	0.74	17567369	641544	0.01
NAA100_E-L36_3	Paired- end	68736518	52149677	0.76	16586841	657988	0.01
NAA100_E-L38_1	Paired- end	66786794	50580331	0.76	16206463	650406	0.01
NAA100_E-L38_2	Paired- end	69892904	52163461	0.75	17729443	659477	0.01
NAA100_E-L38_3	Paired- end	68587852	50224376	0.73	18363476	638794	0.01
