# Supplementary material for: Combined Metabolite and Transcriptome Profiling Reveals the Norisoprenoid Responses in Grape Berries to Abscisic Acid and Synthetic Auxin
Source: Int J Mol Sci. 2021 Jan 31;22(3):1420. doi: 10.3390/ijms22031420 (PMC7867017; doi:10.3390/ijms22031420)
Supplement: Supplementary file 1 [file ijms-22-01420-s001.zip › Supplementary Files/Table S2.xlsx]

## Sheet: Sheet1
Table S2. Total concentrations (µg/kg) of individual norisoprenoid in 2015 and 2016.
Year	Stage	Treatment	Vitispirane A	Vitispirane B	(E)-β-Damascenone	(Z)-β-damascenone	Geranylacetone	β-Ionone	Cis-Theaspirane	Trans-Theaspirane	β-Cyclocitral	Riesling acetal	TPB	TDN	6-Methyl-5-hepten-2-one (MHO)	TCH
2015	E-L 34	Control	1.37+0.16b	0.52+0.05b	38.46+3.5b	5.28+0.32ab	0.17+0.01c	0.21+0.02c	0.36+0.01ab	0.39+0.01a	0.25+0.01b	0.16+0.01a	0.18+0.0c	1.74+0.17bc	0.66+0.17c	0.58+0.04c
		ABA800	1.11+0.14c	0.45+0.07c	33.83+3.59b	5+0.33bc	0.43+0.16a	0.42+0.03a	0.37+0.01a	0.39+0.03a	0.38+0.02a	0.16+0.0a	0.19+0.01b	1.92+0.21b	3.12+1.87a	0.82+0.03a
		ABA1000	0.84+0.2d	0.37+0.07d	27.06+6.77c	4.81+0.26cd	0.31+0.05ab	0.3+0.09b	0.35+0.02c	0.36+0.03b	0.29+0.07b	0.15+0.01a	0.18+0.02c	1.4+0.42c	2.27+0.65ab	0.6+0.19c
		NAA100	1.98+0.07a	0.76+0.04a	43.89+4.64a	5.35+0.19a	0.26+0.08bc	0.22+0.01c	0.36+0.0bc	0.38+0.01ab	0.25+0.01b	0.15+0.01a	0.28+0.01a	2.31+0.3a	1.72+0.86bc	0.66+0.05bc
	E-L 35	Control	1.17+0.26b	0.49+0.1b	45.71+10.63a	5.31+0.48a	0.31+0.07b	0.32+0.05a	0.37+0.02a	0.39+0.03a	0.31+0.04a	0.15+0.01a	0.19+0.01b	1.81+0.44a	2.04+0.42ab	0.68+0.18a
		ABA800	0.67+0.1c	0.31+0.04c	26.9+3.83b	4.79+0.14b	0.25+0.04b	0.22+0.01c	0.33+0.01c	0.34+0.01c	0.24+0.02c	0.14+0.0b	0.17+0.01c	1.03+0.18c	1.73+0.52ab	0.49+0.08b
		ABA1000	0.7+0.03c	0.34+0.01c	27+1.15b	4.77+0.15b	0.31+0.03b	0.26+0.01b	0.33+0.0c	0.35+0.0c	0.27+0.01b	0.15+0.0ab	0.17+0.0c	1.15+0.05bc	2.3+0.45a	0.56+0.02b
		NAA100	1.78+0.19a	0.74+0.06a	46.52+5.35a	5.59+0.22a	0.44+0.09a	0.24+0.01bc	0.35+0.01b	0.38+0.01b	0.27+0.01b	0.15+0.01a	0.28+0.01a	2+0.19a	2.38+0.51a	0.7+0.05a
	E-L 36	Control	1.13+0.12b	0.51+0.05b	52.68+6.64c	5.88+0.44c	0.34+0.05a	0.37+0.03a	0.35+0.01a	0.37+0.01a	0.33+0.02a	0.15+0.0b	0.24+0.02b	1.94+0.24ab	1.7+0.17a	0.78+0.04a
		ABA800	0.95+0.09b	0.45+0.02b	64.99+10.99b	6.41+0.33ab	0.23+0.04b	0.38+0.06a	0.35+0.0a	0.36+0.01ab	0.34+0.02a	0.15+0.0b	0.22+0.04b	1.54+0.34bc	0.83+0.17b	0.68+0.09ab
		ABA1000	0.81+0.05b	0.42+0.02b	63.06+5.26bc	6.27+0.22bc	0.24+0.07b	0.39+0.05a	0.34+0.0a	0.36+0.01b	0.32+0.02a	0.15+0.01b	0.22+0.01b	1.45+0.15c	0.97+0.34b	0.66+0.02b
		NAA100	1.79+0.55a	0.85+0.19a	81.6+16.38a	6.94+0.66a	0.24+0.03b	0.25+0.03b	0.34+0.02a	0.36+0.02ab	0.28+0.03b	0.17+0.0a	0.37+0.1a	2.31+0.47a	0.77+0.17b	0.7+0.13ab
	E-L 38	Control	1.09+0.07b	0.58+0.02b	62.53+4.79b	6.21+0.22b	0.23+0.03a	0.2+0.0c	0.31+0.0c	0.33+0.0bc	0.23+0.01b	0.16+0.0b	0.26+0.02b	1.78+0.15b	0.85+0.09ab	0.52+0.02b
		ABA800	0.78+0.07c	0.45+0.04c	65.04+4.63b	6.36+0.24b	0.21+0.03a	0.22+0.02b	0.32+0.0b	0.33+0.0ab	0.23+0.01b	0.15+0.01c	0.23+0.01c	1.49+0.16c	0.57+0.14c	0.5+0.04bc
		ABA1000	0.76+0.05c	0.44+0.02c	65.05+4.19b	6.44+0.23b	0.21+0.01a	0.22+0.01b	0.32+0.0b	0.33+0.0ab	0.23+0.01b	0.15+0.01c	0.22+0.01c	1.36+0.15c	0.63+0.1c	0.46+0.02c
		NAA100	2.67+0.21a	1.1+0.06a	88.42+9.4a	7.8+0.6a	0.21+0.02a	0.25+0.01a	0.34+0.01a	0.35+0.03a	0.3+0.01a	0.18+0.01a	0.38+0.02a	2.61+0.18a	0.9+0.18a	0.77+0.03a
2016	E-L 34	Control	1.12+0.1a	0.5+0.03a	49.79+13.52a	5.79+0.66a	0.26+0.04a	0.21+0.01b	0.33+0.0a	0.35+0.01a	0.27+0.01a	0.15+0.0a	0.18+0.01ab	1.01+0.06a	2.4+0.78a	0.73+0.03a
		ABA800	0.84+0.08b	0.39+0.03b	59.37+10.69a	5.89+0.49a	0.19+0.02b	0.23+0.02a	0.32+0.0b	0.33+0.0b	0.27+0.02a	0.15+0.0b	0.17+0.01b	0.92+0.06b	1.09+0.29b	0.7+0.06a
		ABA1000	0.8+0.05b	0.39+0.02b	57.13+4.04a	6.28+0.38a	0.19+0.01b	0.21+0.01ab	0.32+0.0b	0.33+0.0b	0.26+0.02a	0.15+0.0ab	0.18+0.01a	0.95+0.06ab	1.04+0.18b	0.67+0.05a
	E-L 35	Control	1.19+0.29a	0.56+0.12a	55.44+16.39b	6.1+0.69ab	0.25+0.05a	0.21+0.03b	0.34+0.01a	0.35+0.02a	0.27+0.04b	0.15+0.01a	0.19+0.02ab	1.12+0.3a	2.42+0.45a	0.78+0.13b
		ABA800	0.89+0.08b	0.42+0.03b	88.1+7.03a	6.72+0.36a	0.21+0.02a	0.33+0.03a	0.33+0.0a	0.34+0.0a	0.37+0.01a	0.15+0.0b	0.2+0.01a	1.06+0.04a	1.08+0.26b	0.97+0.02a
		ABA1000	0.66+0.12b	0.33+0.04b	58.57+14.48b	6.03+0.48b	0.23+0.07a	0.26+0.07b	0.32+0.01b	0.33+0.01b	0.3+0.07b	0.15+0.0b	0.18+0.01b	0.76+0.06b	1.57+0.92b	0.76+0.16b
	E-L 36	Control	1.4+0.14a	0.67+0.05a	72.66+10.72a	6.56+0.54a	0.23+0.02a	0.25+0.02a	0.33+0.0a	0.35+0.0a	0.31+0.03a	0.15+0.01a	0.23+0.02a	1.56+0.42a	1.33+0.29a	0.8+0.06a
		ABA800	0.95+0.16b	0.45+0.05b	68.39+8.31a	6.37+0.34a	0.19+0.01b	0.24+0.02a	0.32+0.0b	0.33+0.01b	0.28+0.02a	0.15+0.0a	0.22+0.0a	1.25+0.2a	0.9+0.22b	0.75+0.05a
		ABA1000	0.96+0.18b	0.46+0.07b	69.37+19.03a	6.7+0.57a	0.2+0.01b	0.25+0.05a	0.32+0.01b	0.34+0.01b	0.28+0.04a	0.15+0.01a	0.23+0.02a	1.29+0.22a	1.02+0.08b	0.74+0.14a
	E-L 38	Control	0.88+0.06a	0.53+0.03a	63.3+12.33b	6+0.56b	0.18+0.01ab	0.16+0.01ab	0.3+0.0a	0.3+0.0a	0.19+0.01a	0.15+0.0a	0.25+0.02a	1.33+0.08a	0.82+0.22a	0.47+0.02a
		ABA800	0.49+0.02c	0.31+0.01c	60.48+7.4b	5.87+0.35b	0.19+0.01a	0.15+0.01b	0.29+0.0b	0.3+0.0b	0.18+0.01b	0.14+0.0b	0.21+0.01a	0.85+0.04b	0.60+0.16b	0.43+0.02b
		ABA1000	0.66+0.07b	0.4+0.03b	78.09+6.45a	6.63+0.36a	0.17+0.01b	0.16+0.01a	0.3+0.0a	0.3+0.0a	0.19+0.01ab	0.15+0.0a	0.23+0.01a	1.27+0.13a	0.55+0.03b	0.43+0.02b
The red and blue cells indicate higher and lower concentration in treated berries compared to the control, respectively. Bars represent ± SE and different letters indicate significant differences (P = 0.05).

## Sheet: 15
Treatment	E.L	X6.methyl.5.hepten.2.one	TCH	cis.theaspirane	Vitispirane.A	Vitispirane.B	beta.Cyclocitral	Riesling.acetal	TDN	Beta.damascenone.e	Geranylacetone	Beta.ionone	trans.theaspirane	TPB	beta.damascenone.Z	Total
ABA1000	E-L34	2.27+0.65ab	0.6+0.19c	0.35+0.02c	0.84+0.2d	0.37+0.07d	0.29+0.07b	0.15+0.01a	1.4+0.42c	27.06+6.77c	0.31+0.05ab	0.3+0.09b	0.36+0.03b	0.18+0.02c	4.81+0.26cd	39.28+7.71c
ABA500	E-L34	2.82+0.82ab	0.75+0.05ab	0.35+0.01bc	0.96+0.07cd	0.41+0.02cd	0.34+0.03a	0.15+0a	1.63+0.07bc	26.72+1.89c	0.36+0.09ab	0.36+0.05a	0.38+0.01ab	0.18+0.01bc	4.66+0.21d	40.07+2.97c
ABA800	E-L34	3.12+1.87a	0.82+0.03a	0.37+0.01a	1.11+0.14c	0.45+0.07c	0.38+0.02a	0.16+0a	1.92+0.21b	33.83+3.59b	0.43+0.16a	0.42+0.03a	0.39+0.03a	0.19+0.01b	5+0.33bc	48.59+2.75b
Control	E-L34	0.66+0.17c	0.58+0.04c	0.36+0.01ab	1.37+0.16b	0.52+0.05b	0.25+0.01b	0.16+0.01a	1.74+0.17bc	38.46+3.5b	0.17+0.01c	0.21+0.02c	0.39+0.01a	0.18+0c	5.28+0.32ab	50.32+3.94b
NAA100	E-L34	1.72+0.86bc	0.66+0.05bc	0.36+0bc	1.98+0.07a	0.76+0.04a	0.25+0.01b	0.15+0.01a	2.31+0.3a	43.89+4.64a	0.26+0.08bc	0.22+0.01c	0.38+0.01ab	0.28+0.01a	5.35+0.19a	58.57+5.15a
ABA1000	E-L35	2.3+0.45a	0.56+0.02b	0.33+0c	0.7+0.03c	0.34+0.01c	0.27+0.01b	0.15+0ab	1.15+0.05bc	27+1.15b	0.31+0.03b	0.26+0.01b	0.35+0c	0.17+0c	4.77+0.15b	38.64+1.1b
ABA500	E-L35	1.53+0.93b	0.52+0.01b	0.33+0.01c	0.73+0.1c	0.35+0.05c	0.24+0.01bc	0.15+0.01ab	1.41+0.3b	31.61+5.15b	0.25+0.09b	0.23+0.01c	0.35+0.01c	0.18+0.01b	4.96+0.11b	42.82+4.93b
ABA800	E-L35	1.73+0.52ab	0.49+0.08b	0.33+0.01c	0.67+0.1c	0.31+0.04c	0.24+0.02c	0.14+0b	1.03+0.18c	26.9+3.83b	0.25+0.04b	0.22+0.01c	0.34+0.01c	0.17+0.01c	4.79+0.14b	37.62+4.88b
Control	E-L35	2.04+0.42ab	0.68+0.18a	0.37+0.02a	1.17+0.26b	0.49+0.1b	0.31+0.04a	0.15+0.01a	1.81+0.44a	45.71+10.63a	0.31+0.07b	0.32+0.05a	0.39+0.03a	0.19+0.01b	5.31+0.48a	59.25+12.43a
NAA100	E-L35	2.38+0.51a	0.7+0.05a	0.35+0.01b	1.78+0.19a	0.74+0.06a	0.27+0.01b	0.15+0.01a	2+0.19a	46.52+5.35a	0.44+0.09a	0.24+0.01bc	0.38+0.01b	0.28+0.01a	5.59+0.22a	61.82+5.96a
ABA1000	E-L36	0.97+0.34b	0.66+0.02b	0.34+0a	0.81+0.05b	0.42+0.02b	0.32+0.02a	0.15+0.01c	1.45+0.15c	63.06+5.26bc	0.24+0.07b	0.39+0.05a	0.36+0.01b	0.22+0.01b	6.27+0.22bc	75.66+5.74b
ABA500	E-L36	0.95+0.24b	0.69+0.09ab	0.34+0a	0.97+0.16b	0.47+0.06b	0.32+0.04a	0.16+0.01b	1.74+0.47bc	64.57+7.72bc	0.23+0.04b	0.37+0.06a	0.36+0.01ab	0.23+0.02b	6.38+0.33bc	77.79+8.39b
ABA800	E-L36	0.83+0.17b	0.68+0.09ab	0.35+0a	0.95+0.09b	0.45+0.02b	0.34+0.02a	0.15+0c	1.54+0.34bc	64.99+10.99b	0.23+0.04b	0.38+0.06a	0.36+0.01ab	0.22+0.04b	6.41+0.33ab	77.89+11.96b
Control	E-L36	1.7+0.17a	0.78+0.04a	0.35+0.01a	1.13+0.12b	0.51+0.05b	0.33+0.02a	0.15+0c	1.94+0.24ab	52.68+6.64c	0.34+0.05a	0.37+0.03a	0.37+0.01a	0.24+0.02b	5.88+0.44c	66.79+7.5b
NAA100	E-L36	0.77+0.17b	0.7+0.13ab	0.34+0.02a	1.79+0.55a	0.85+0.19a	0.28+0.03b	0.17+0a	2.31+0.47a	81.6+16.38a	0.24+0.03b	0.25+0.03b	0.36+0.02ab	0.37+0.1a	6.94+0.66a	96.96+18.63a
ABA1000	E-L38	0.63+0.1c	0.46+0.02c	0.32+0b	0.76+0.05c	0.44+0.02c	0.23+0.01b	0.15+0.01c	1.36+0.15c	65.05+4.19b	0.21+0.01a	0.22+0.01b	0.33+0ab	0.22+0.01c	6.44+0.23b	76.83+4.34b
ABA500	E-L38	0.71+0.15bc	0.5+0.03b	0.31+0d	0.75+0.11c	0.42+0.05c	0.21+0.01c	0.15+0.01c	1.49+0.26c	58.68+5.03b	0.21+0.03a	0.19+0.01c	0.32+0c	0.24+0.02bc	6.14+0.14b	70.32+5.31b
ABA800	E-L38	0.57+0.14c	0.5+0.04bc	0.32+0b	0.78+0.07c	0.45+0.04c	0.23+0.01b	0.15+0.01c	1.49+0.16c	65.04+4.63b	0.21+0.03a	0.22+0.02b	0.33+0ab	0.23+0.01c	6.36+0.24b	76.88+5.22b
Control	E-L38	0.85+0.09ab	0.52+0.02b	0.31+0c	1.09+0.07b	0.58+0.02b	0.23+0.01b	0.16+0b	1.78+0.15b	62.53+4.79b	0.23+0.03a	0.2+0c	0.33+0bc	0.26+0.02b	6.21+0.22b	75.27+4.99b
NAA100	E-L38	0.9+0.18a	0.77+0.03a	0.34+0.01a	2.67+0.21a	1.1+0.06a	0.3+0.01a	0.18+0.01a	2.61+0.18a	88.42+9.4a	0.21+0.02a	0.25+0.01a	0.35+0.03a	0.38+0.02a	7.8+0.6a	106.27+9.58a

## Sheet: Sheet2
Year	2015																2016
Stage	E-L 34				E-L 35				E-L 36				E-L 38				E-L 34			E-L 35			E-L 36			E-L 38
Treatment	Control	ABA800	ABA1000	NAA100	Control	ABA800	ABA1000	NAA100	Control	ABA800	ABA1000	NAA100	Control	ABA800	ABA1000	NAA100	Control	ABA800	ABA1000	Control	ABA800	ABA1000	Control	ABA800	ABA1000	Control	ABA800	ABA1000
Vitispirane A	1.37+0.16b	1.11+0.14c	0.84+0.2d	1.98+0.07a	1.17+0.26b	0.67+0.1c	0.7+0.03c	1.78+0.19a	1.13+0.12b	0.95+0.09b	0.81+0.05b	1.79+0.55a	1.09+0.07b	0.78+0.07c	0.76+0.05c	2.67+0.21a	1.12+0.1a	0.84+0.08b	0.8+0.05b	1.19+0.29a	0.89+0.08b	0.66+0.12b	1.4+0.14a	0.95+0.16b	0.96+0.18b	0.88+0.06a	0.49+0.02c	0.66+0.07b
Vitispirane B	0.52+0.05b	0.45+0.07c	0.37+0.07d	0.76+0.04a	0.49+0.1b	0.31+0.04c	0.34+0.01c	0.74+0.06a	0.51+0.05b	0.45+0.02b	0.42+0.02b	0.85+0.19a	0.58+0.02b	0.45+0.04c	0.44+0.02c	1.1+0.06a	0.5+0.03a	0.39+0.03b	0.39+0.02b	0.56+0.12a	0.42+0.03b	0.33+0.04b	0.67+0.05a	0.45+0.05b	0.46+0.07b	0.53+0.03a	0.31+0.01c	0.4+0.03b
(E)-β-Damascenone	38.46+3.5b	33.83+3.59b	27.06+6.77c	43.89+4.64a	45.71+10.63a	26.9+3.83b	27+1.15b	46.52+5.35a	52.68+6.64c	64.99+10.99b	63.06+5.26bc	81.6+16.38a	62.53+4.79b	65.04+4.63b	65.05+4.19b	88.42+9.4a	49.79+13.52a	59.37+10.69a	57.13+4.04a	55.44+16.39b	88.1+7.03a	58.57+14.48b	72.66+10.72a	68.39+8.31a	69.37+19.03a	63.3+12.33b	60.48+7.4b	78.09+6.45a
(Z)-β-damascenone	5.28+0.32ab	5+0.33bc	4.81+0.26cd	5.35+0.19a	5.31+0.48a	4.79+0.14b	4.77+0.15b	5.59+0.22a	5.88+0.44c	6.41+0.33ab	6.27+0.22bc	6.94+0.66a	6.21+0.22b	6.36+0.24b	6.44+0.23b	7.8+0.6a	5.79+0.66a	5.89+0.49a	6.28+0.38a	6.1+0.69ab	6.72+0.36a	6.03+0.48b	6.56+0.54a	6.37+0.34a	6.7+0.57a	6+0.56b	5.87+0.35b	6.63+0.36a
Geranylacetone	0.17+0.01c	0.43+0.16a	0.31+0.05ab	0.26+0.08bc	0.31+0.07b	0.25+0.04b	0.31+0.03b	0.44+0.09a	0.34+0.05a	0.23+0.04b	0.24+0.07b	0.24+0.03b	0.23+0.03a	0.21+0.03a	0.21+0.01a	0.21+0.02a	0.26+0.04a	0.19+0.02b	0.19+0.01b	0.25+0.05a	0.21+0.02a	0.23+0.07a	0.23+0.02a	0.19+0.01b	0.2+0.01b	0.18+0.01ab	0.19+0.01a	0.17+0.01b
β-Ionone	0.21+0.02c	0.42+0.03a	0.3+0.09b	0.22+0.01c	0.32+0.05a	0.22+0.01c	0.26+0.01b	0.24+0.01bc	0.37+0.03a	0.38+0.06a	0.39+0.05a	0.25+0.03b	0.2+0.0c	0.22+0.02b	0.22+0.01b	0.25+0.01a	0.21+0.01b	0.23+0.02a	0.21+0.01ab	0.21+0.03b	0.33+0.03a	0.26+0.07b	0.25+0.02a	0.24+0.02a	0.25+0.05a	0.16+0.01ab	0.15+0.01b	0.16+0.01a
Cis-Theaspirane	0.36+0.01ab	0.37+0.01a	0.35+0.02c	0.36+0.0bc	0.37+0.02a	0.33+0.01c	0.33+0.0c	0.35+0.01b	0.35+0.01a	0.35+0.0a	0.34+0.0a	0.34+0.02a	0.31+0.0c	0.32+0.0b	0.32+0.0b	0.34+0.01a	0.33+0.0a	0.32+0.0b	0.32+0.0b	0.34+0.01a	0.33+0.0a	0.32+0.01b	0.33+0.0a	0.32+0.0b	0.32+0.01b	0.3+0.0a	0.29+0.0b	0.3+0.0a
Trans-Theaspirane	0.39+0.01a	0.39+0.03a	0.36+0.03b	0.38+0.01ab	0.39+0.03a	0.34+0.01c	0.35+0.0c	0.38+0.01b	0.37+0.01a	0.36+0.01ab	0.36+0.01b	0.36+0.02ab	0.33+0.0bc	0.33+0.0ab	0.33+0.0ab	0.35+0.03a	0.35+0.01a	0.33+0.0b	0.33+0.0b	0.35+0.02a	0.34+0.0a	0.33+0.01b	0.35+0.0a	0.33+0.01b	0.34+0.01b	0.3+0.0a	0.3+0.0b	0.3+0.0a
β-Cyclocitral	0.25+0.01b	0.38+0.02a	0.29+0.07b	0.25+0.01b	0.31+0.04a	0.24+0.02c	0.27+0.01b	0.27+0.01b	0.33+0.02a	0.34+0.02a	0.32+0.02a	0.28+0.03b	0.23+0.01b	0.23+0.01b	0.23+0.01b	0.3+0.01a	0.27+0.01a	0.27+0.02a	0.26+0.02a	0.27+0.04b	0.37+0.01a	0.3+0.07b	0.31+0.03a	0.28+0.02a	0.28+0.04a	0.19+0.01a	0.18+0.01b	0.19+0.01ab
Riesling acetal	0.16+0.01a	0.16+0.0a	0.15+0.01a	0.15+0.01a	0.15+0.01a	0.14+0.0b	0.15+0.0ab	0.15+0.01a	0.15+0.0b	0.15+0.0b	0.15+0.01b	0.17+0.0a	0.16+0.0b	0.15+0.01c	0.15+0.01c	0.18+0.01a	0.15+0.0a	0.15+0.0b	0.15+0.0ab	0.15+0.01a	0.15+0.0b	0.15+0.0b	0.15+0.01a	0.15+0.0a	0.15+0.01a	0.15+0.0a	0.14+0.0b	0.15+0.0a
TPB	0.18+0.0c	0.19+0.01b	0.18+0.02c	0.28+0.01a	0.19+0.01b	0.17+0.01c	0.17+0.0c	0.28+0.01a	0.24+0.02b	0.22+0.04b	0.22+0.01b	0.37+0.1a	0.26+0.02b	0.23+0.01c	0.22+0.01c	0.38+0.02a	0.18+0.01ab	0.17+0.01b	0.18+0.01a	0.19+0.02ab	0.2+0.01a	0.18+0.01b	0.23+0.02a	0.22+0.0a	0.23+0.02a	0.25+0.02b	0.21+0.01c	0.27+0.01a
TDN	1.74+0.17bc	1.92+0.21b	1.4+0.42c	2.31+0.3a	1.81+0.44a	1.03+0.18c	1.15+0.05bc	2+0.19a	1.94+0.24ab	1.54+0.34bc	1.45+0.15c	2.31+0.47a	1.78+0.15b	1.49+0.16c	1.36+0.15c	2.61+0.18a	1.01+0.06a	0.92+0.06b	0.95+0.06ab	1.12+0.3a	1.06+0.04a	0.76+0.06b	1.56+0.42a	1.25+0.2a	1.29+0.22a	1.33+0.08a	0.85+0.04b	1.27+0.13a
6-Methyl-5-hepten-2-one (MHO)	0.66+0.17c	3.12+1.87a	2.27+0.65ab	1.72+0.86bc	2.04+0.42ab	1.73+0.52ab	2.3+0.45a	2.38+0.51a	1.7+0.17a	0.83+0.17b	0.97+0.34b	0.77+0.17b	0.85+0.09ab	0.57+0.14c	0.63+0.1c	0.9+0.18a	2.4+0.78a	1.09+0.29b	1.04+0.18b	2.42+0.45a	1.08+0.26b	1.57+0.92b	1.33+0.29a	0.9+0.22b	1.02+0.08b	0.82+0.22b	1.03+0.16a	0.55+0.03c
TCH	0.58+0.04c	0.82+0.03a	0.6+0.19c	0.66+0.05bc	0.68+0.18a	0.49+0.08b	0.56+0.02b	0.7+0.05a	0.78+0.04a	0.68+0.09ab	0.66+0.02b	0.7+0.13ab	0.52+0.02b	0.5+0.04bc	0.46+0.02c	0.77+0.03a	0.73+0.03a	0.7+0.06a	0.67+0.05a	0.78+0.13b	0.97+0.02a	0.76+0.16b	0.8+0.06a	0.75+0.05a	0.74+0.14a	0.47+0.02a	0.43+0.02b	0.43+0.02b
