# Supplementary material for: Combined Metabolite and Transcriptome Profiling Reveals the Norisoprenoid Responses in Grape Berries to Abscisic Acid and Synthetic Auxin
Source: Int J Mol Sci. 2021 Jan 31;22(3):1420. doi: 10.3390/ijms22031420 (PMC7867017; doi:10.3390/ijms22031420)
Supplement: Supplementary file 1 [file ijms-22-01420-s001.zip › Supplementary Files/Table S3.xlsx]

## Sheet: Sheet1
Table S3. Hub genes identified in the modules related to norisoprenoid.
Module	gene_id	KEGG.Description	KEGG.KO	COG.num	NR.Description	GO.biologicalprocess
cyan	VIT_208s0007g07700	.	.	.	PREDICTED: uncharacterized protein C4orf29 [Vitis vinifera]	.
cyan	VIT_209s0002g04020	TIP; aquaporin TIP	K09873	COG0580	putative aquaporin [Vitis vinifera]	GO:0009992|cellular water homeostasis;GO:0015793|glycerol transport;GO:0072489|methylammonium transmembrane transport;GO:0006833|water transport;
cyan	VIT_208s0007g03110	.	.	.	PREDICTED: uncharacterized protein LOC100257880 [Vitis vinifera]	.
cyan	VIT_204s0023g03610	MLO; mlo protein	K08472	.	PREDICTED: MLO-like protein 4 [Vitis vinifera]	GO:0006952|defense response;GO:0009607|response to biotic stimulus;
cyan	VIT_218s0122g00610	.	.	COG1257	PREDICTED: 3-hydroxy-3-methylglutaryl-coenzyme A reductase 1 [Vitis vinifera]	GO:0015936|coenzyme A metabolic process;GO:0008299|isoprenoid biosynthetic process;
cyan	VIT_215s0046g03520	.	.	COG0561	PREDICTED: phosphomannomutase [Vitis vinifera]	GO:0009298|GDP-mannose biosynthetic process;GO:0019307|mannose biosynthetic process;
cyan	VIT_208s0040g02610	.	.	.	PREDICTED: uncharacterized protein LOC100260270 [Vitis vinifera]	.
cyan	VIT_215s0046g02410	.	.	COG0580	PREDICTED: aquaporin PIP1-2 [Vitis vinifera]	GO:0009992|cellular water homeostasis;GO:0015793|glycerol transport;GO:0034220|ion transmembrane transport;GO:0006833|water transport;
cyan	VIT_217s0000g00290	.	.	.	PREDICTED: alpha-mannosidase [Vitis vinifera]	GO:0006013|mannose metabolic process;
cyan	VIT_201s0011g04290	.	.	.	hypothetical protein CISIN_1g048542mg, partial [Citrus sinensis]	GO:0006968|cellular defense response;GO:0006071|glycerol metabolic process;GO:0006629|lipid metabolic process;
cyan	VIT_205s0051g00650	.	.	COG0667	PREDICTED: probable voltage-gated potassium channel subunit beta [Vitis vinifera]	GO:0006813|potassium ion transport;
cyan	VIT_215s0046g02030	.	.	COG0515	PREDICTED: probable serine/threonine-protein kinase At1g01540 [Vitis vinifera]	GO:0046777|protein autophosphorylation;
cyan	VIT_210s0003g02590	ARHGEF6, PIXA; Rho guanine nucleotide exchange factor 6	K05729	.	PREDICTED: src substrate cortactin [Vitis vinifera]	GO:0035556|intracellular signal transduction;GO:0035023|regulation of Rho protein signal transduction;
cyan	VIT_200s0199g00270	.	.	.	unnamed protein product [Vitis vinifera]	.
cyan	VIT_207s0005g03630	.	.	.	PREDICTED: probable methyltransferase PMT8 [Vitis vinifera]	.
cyan	VIT_211s0016g01200	MOB1, Mats; MOB kinase activator 1	K06685	.	PREDICTED: MOB kinase activator-like 1 [Vitis vinifera]	.
cyan	VIT_200s0533g00050	.	.	.	.	.
cyan	VIT_211s0016g04010	.	.	.	PREDICTED: uncharacterized protein LOC104880647 [Vitis vinifera]	.
cyan	VIT_206s0004g00440	.	.	.	PREDICTED: arabinogalactan peptide 13 [Vitis vinifera]	.
cyan	VIT_200s0227g00070	.	.	COG4692	PREDICTED: uncharacterized protein LOC100263718 [Vitis vinifera]	.
cyan	VIT_207s0104g01370	RCHY1, PIRH2; RING finger and CHY zinc finger domain-containing protein 1 [EC:2.3.2.27]	K10144	.	PREDICTED: RING finger and CHY zinc finger domain-containing protein 1 [Vitis vinifera]	GO:0032436|positive regulation of proteasomal ubiquitin-dependent protein catabolic process;GO:0031398|positive regulation of protein ubiquitination;GO:0051865|protein autoubiquitination;GO:0016567|protein ubiquitination;GO:0042787|protein ubiquitination involved in ubiquitin-dependent protein catabolic process;
cyan	VIT_214s0066g01580	kup; KUP system potassium uptake protein	K03549	COG3158	PREDICTED: potassium transporter 8-like [Vitis vinifera]	.
cyan	VIT_211s0037g00930	TSTA3, fcl; GDP-L-fucose synthase [EC:1.1.1.271]	K02377	COG0451	PREDICTED: putative GDP-L-fucose synthase 2 [Vitis vinifera]	GO:0042351|'de novo' GDP-L-fucose biosynthetic process;
cyan	VIT_218s0001g05840	.	.	.	PREDICTED: RNA-binding protein 38 isoform X1 [Vitis vinifera]	GO:0030154|cell differentiation;GO:0006397|mRNA processing;GO:0007275|multicellular organismal development;GO:0008380|RNA splicing;
cyan	VIT_214s0068g01630	ACTR2, ARP2; actin-related protein 2	K17260	COG5277	PREDICTED: actin-related protein 2 [Vitis vinifera]	GO:0030036|actin cytoskeleton organization;GO:0007015|actin filament organization;GO:0030029|actin filament-based process;GO:0034314|Arp2/3 complex-mediated actin nucleation;GO:0000902|cell morphogenesis;GO:0007275|multicellular organismal development;GO:0009825|multidimensional cell growth;GO:0010090|trichome morphogenesis;
cyan	VIT_217s0000g03520	.	.	.	unnamed protein product [Vitis vinifera]	GO:0009755|hormone-mediated signaling pathway;GO:0046777|protein autophosphorylation;GO:0007178|transmembrane receptor protein serine/threonine kinase signaling pathway;
cyan	VIT_214s0060g00460	.	.	COG0515	PREDICTED: probable receptor-like protein kinase At2g42960 [Vitis vinifera]	.
cyan	VIT_206s0004g01160	.	.	COG2759	PREDICTED: formate--tetrahydrofolate ligase [Vitis vinifera]	GO:0009396|folic acid-containing compound biosynthetic process;GO:0035999|tetrahydrofolate interconversion;
cyan	VIT_217s0000g06680	.	.	.	PREDICTED: uncharacterized protein At5g01610 [Vitis vinifera]	.
cyan	VIT_201s0137g00650	SPR1; protein SPIRAL1 and related proteins	K18635	.	PREDICTED: protein SPIRAL1-like 1 [Vitis vinifera]	.
black	VIT_208s0032g01110	.	.	.	PREDICTED: axial regulator YABBY 5 isoform X1 [Vitis vinifera]	GO:0010158|abaxial cell fate specification;GO:0007275|multicellular organismal development;GO:0006355|regulation of transcription, DNA-templated;
black	VIT_211s0037g00860	.	.	COG1272	hypothetical protein VITISV_008489 [Vitis vinifera]	GO:0009725|response to hormone;GO:0009744|response to sucrose;
black	VIT_212s0059g00230	EPHX2; soluble epoxide hydrolase / lipid-phosphate phosphatase [EC:3.3.2.10 3.1.3.76]	K08726	.	unnamed protein product [Vitis vinifera]	GO:0019369|arachidonic acid metabolic process;GO:0006874|cellular calcium ion homeostasis;GO:0042632|cholesterol homeostasis;GO:0016311|dephosphorylation;GO:0017144|drug metabolic process;GO:0019373|epoxygenase P450 pathway;GO:0006954|inflammatory response;GO:0046839|phospholipid dephosphorylation;GO:0010628|positive regulation of gene expression;GO:0045909|positive regulation of vasodilation;GO:…
black	VIT_214s0060g02350	KARS, lysS; lysyl-tRNA synthetase, class II [EC:6.1.1.6]	K04567	COG0514	unnamed protein product [Vitis vinifera]	GO:0032508|DNA duplex unwinding;GO:0006310|DNA recombination;GO:0006281|DNA repair;
black	VIT_204s0044g00150	.	.	.	PREDICTED: WUSCHEL-related homeobox 13-like [Vitis vinifera]	GO:0007275|multicellular organismal development;GO:0006351|transcription, DNA-templated;
black	VIT_216s0050g01510	SUGT1, SGT1; suppressor of G2 allele of SKP1	K12795	.	PREDICTED: LRR receptor-like serine/threonine-protein kinase FLS2 [Vitis vinifera]	GO:0042742|defense response to bacterium;GO:0050832|defense response to fungus;
black	VIT_204s0008g03050	argB; acetylglutamate kinase [EC:2.7.2.8]	K00930	COG0548	PREDICTED: acetylglutamate kinase, chloroplastic [Vitis vinifera]	GO:0042450|arginine biosynthetic process via ornithine;GO:0006561|proline biosynthetic process;
black	VIT_213s0084g00510	.	.	.	hypothetical protein VITISV_014782 [Vitis vinifera]	GO:0006952|defense response;
black	VIT_208s0007g06200	.	.	.	PREDICTED: rhodanese-like domain-containing protein 9, chloroplastic [Vitis vinifera]	.
black	VIT_206s0004g05430	.	.	.	hypothetical protein VITISV_016038 [Vitis vinifera]	.
black	VIT_211s0078g00310	E3.2.1.68; isoamylase [EC:3.2.1.68]	K01214	COG1523	hypothetical protein VITISV_027248 [Vitis vinifera]	GO:0010021|amylopectin biosynthetic process;GO:0005977|glycogen metabolic process;GO:0019252|starch biosynthetic process;
black	VIT_213s0019g05160	.	.	COG1523	PREDICTED: pullulanase 1, chloroplastic isoform X1 [Vitis vinifera]	GO:0019252|starch biosynthetic process;GO:0005983|starch catabolic process;
black	VIT_211s0016g03360	.	.	.	PREDICTED: uncharacterized protein LOC100247423 isoform X1 [Vitis vinifera]	.
black	VIT_215s0046g03570	.	.	COG1028	PREDICTED: uncharacterized protein LOC100243097 [Vitis vinifera]	GO:0006952|defense response;
black	VIT_201s0011g02030	SCPL-II; serine carboxypeptidase-like clade II [EC:3.4.16.-]	K16297	COG2939	PREDICTED: serine carboxypeptidase-like 35 [Vitis vinifera]	.
black	VIT_205s0094g00780	.	.	COG0031	PREDICTED: cysteine synthase, chloroplastic/chromoplastic [Vitis vinifera]	GO:0006535|cysteine biosynthetic process from serine;
black	VIT_203s0038g02150	.	.	.	PREDICTED: uncharacterized protein At2g29880-like [Vitis vinifera]	.
black	VIT_216s0050g02240	.	.	.	PREDICTED: protein CURVATURE THYLAKOID 1A, chloroplastic-like [Vitis vinifera]	.
black	VIT_218s0001g12200	CYP734A1, BAS1; PHYB activation tagged suppressor 1 [EC:1.14.-.-]	K15639	COG2124	PREDICTED: cytochrome P450 734A1 [Vitis vinifera]	GO:0010268|brassinosteroid homeostasis;GO:0016131|brassinosteroid metabolic process;GO:0040008|regulation of growth;GO:0009741|response to brassinosteroid;
black	VIT_214s0068g00030	.	.	COG0515	PREDICTED: receptor-like protein kinase FERONIA [Vitis vinifera]	GO:0009738|abscisic acid-activated signaling pathway;GO:0009742|brassinosteroid mediated signaling pathway;GO:0050832|defense response to fungus;GO:0009873|ethylene-activated signaling pathway;GO:0009755|hormone-mediated signaling pathway;GO:0009788|negative regulation of abscisic acid-activated signaling pathway;GO:0030308|negative regulation of cell growth;GO:0010483|pollen tube reception;GO:00…
black	VIT_206s0004g08380	.	.	.	PREDICTED: uncharacterized protein LOC104879510 isoform X1 [Vitis vinifera]	.
black	VIT_206s0009g00810	.	.	COG1472	PREDICTED: lysosomal beta glucosidase-like [Vitis vinifera]	GO:0085030|mutualism;GO:2000899|xyloglucan catabolic process;
black	VIT_210s0003g01280	.	.	.	PREDICTED: protein LIGHT-DEPENDENT SHORT HYPOCOTYLS 10 [Vitis vinifera]	GO:0009299|mRNA transcription;GO:0009886|post-embryonic morphogenesis;GO:0006355|regulation of transcription, DNA-templated;
black	VIT_207s0129g00730	.	.	COG2124	PREDICTED: isoflavone 2'-hydroxylase-like [Vitis vinifera]	.
black	VIT_201s0011g06330	PRC1; protein regulator of cytokinesis 1	K16732	.	PREDICTED: 65-kDa microtubule-associated protein 6 isoform X1 [Vitis vinifera]	GO:0000910|cytokinesis;GO:0000226|microtubule cytoskeleton organization;GO:0007067|mitotic nuclear division;
black	VIT_202s0025g01050	UBE2D_E, UBC4, UBC5; ubiquitin-conjugating enzyme E2 D/E [EC:2.3.2.23]	K06689	COG5078	PREDICTED: ubiquitin-conjugating enzyme E2-17 kDa [Cucumis melo]	GO:0016567|protein ubiquitination;
black	VIT_212s0035g00970	.	.	.	unnamed protein product [Vitis vinifera]	GO:0043488|regulation of mRNA stability;
black	VIT_211s0016g00100	.	.	.	PREDICTED: dedicator of cytokinesis protein 8 isoform X3 [Vitis vinifera]	GO:0043547|positive regulation of GTPase activity;GO:0007264|small GTPase mediated signal transduction;
black	VIT_214s0108g00850	.	.	COG2174	PREDICTED: 60S ribosomal protein L34 [Vitis vinifera]	GO:0006412|translation;
black	VIT_206s0009g02020	TUBB; tubulin beta	K07375	COG5023	uncharacterized protein LOC100381281 [Zea mays]	GO:0007017|microtubule-based process;GO:0051258|protein polymerization;
turquoise	VIT_200s2393g00010	.	.	.	PREDICTED: GATA transcription factor 26-like, partial [Vitis vinifera]	GO:0006351|transcription, DNA-templated;
turquoise	VIT_211s0016g04130	.	.	.	unnamed protein product [Vitis vinifera]	GO:0009793|embryo development ending in seed dormancy;GO:0006355|regulation of transcription, DNA-templated;GO:0010431|seed maturation;GO:0006351|transcription, DNA-templated;
turquoise	VIT_218s0001g13790	.	.	COG2124	PREDICTED: cytochrome P450 71A1 [Vitis vinifera]	GO:0009835|fruit ripening;
turquoise	VIT_210s0116g01910	K07033; uncharacterized protein	K07033	COG0719	PREDICTED: UPF0051 protein ABCI8, chloroplastic [Vitis vinifera]	GO:0006879|cellular iron ion homeostasis;GO:0016226|iron-sulfur cluster assembly;GO:2000030|regulation of response to red or far red light;GO:0055085|transmembrane transport;GO:0006810|transport;
turquoise	VIT_209s0002g00620	MAK21, NOC1, CEBPZ; ribosome biogenesis protein MAK21	K14832	COG5593	PREDICTED: CCAAT/enhancer-binding protein zeta [Vitis vinifera]	GO:0045944|positive regulation of transcription from RNA polymerase II promoter;GO:0006366|transcription from RNA polymerase II promoter;
turquoise	VIT_216s0050g00970	.	.	.	PREDICTED: uncharacterized protein LOC104882192 [Vitis vinifera]	GO:0006811|ion transport;
turquoise	VIT_202s0012g01240	.	.	.	PREDICTED: uncharacterized protein LOC100243800 isoform X2 [Vitis vinifera]	.
turquoise	VIT_208s0040g00360	.	.	COG2940	PREDICTED: histone-lysine N-methyltransferase, H3 lysine-9 specific SUVH1 [Vitis vinifera]	.
turquoise	VIT_208s0056g01110	AQR; intron-binding protein aquarius	K12874	.	PREDICTED: intron-binding protein aquarius-like [Vitis vinifera]	GO:0000398|mRNA splicing, via spliceosome;
turquoise	VIT_207s0005g02960	.	.	.	PREDICTED: F-box/kelch-repeat protein OR23 [Vitis vinifera]	.
turquoise	VIT_218s0001g08910	.	.	.	unnamed protein product [Vitis vinifera]	.
turquoise	VIT_207s0005g05640	.	.	.	PREDICTED: uncharacterized protein LOC100263112 [Vitis vinifera]	.
turquoise	VIT_208s0032g01080	USP4_11_15, UBP12; ubiquitin carboxyl-terminal hydrolase 4/11/15 [EC:3.4.19.12]	K11835	COG5560	PREDICTED: ubiquitin carboxyl-terminal hydrolase 8-like isoform X1 [Vitis vinifera]	GO:0006511|ubiquitin-dependent protein catabolic process;
turquoise	VIT_206s0004g01210	.	.	.	PREDICTED: uncharacterized protein LOC100248543 [Vitis vinifera]	.
turquoise	VIT_219s0014g02660	.	.	.	PREDICTED: protein SPA1-RELATED 3 [Vitis vinifera]	GO:0009585|red, far-red light phototransduction;
turquoise	VIT_218s0072g01080	DNAJB12; DnaJ homolog subfamily B member 12	K09518	.	PREDICTED: uncharacterized protein LOC100255442 [Vitis vinifera]	.
turquoise	VIT_214s0068g00840	RBL1; retinoblastoma-like protein 1	K04681	COG3158	PREDICTED: retinoblastoma-related protein-like isoform X1 [Vitis vinifera]	GO:0007049|cell cycle;GO:0051726|regulation of cell cycle;GO:0006357|regulation of transcription from RNA polymerase II promoter;GO:0006351|transcription, DNA-templated;
turquoise	VIT_209s0018g01740	.	.	.	PREDICTED: uncharacterized protein LOC100853391 isoform X1 [Vitis vinifera]	.
turquoise	VIT_207s0005g00210	.	.	COG1564	PREDICTED: thiamine pyrophosphokinase 1 isoform X2 [Vitis vinifera]	GO:0009229|thiamine diphosphate biosynthetic process;GO:0006772|thiamine metabolic process;
turquoise	VIT_218s0001g00990	CPK; calcium-dependent protein kinase [EC:2.7.11.1]	K13412	.	PREDICTED: calcium-dependent protein kinase 29 [Vitis vinifera]	.
turquoise	VIT_209s0002g07020	.	.	COG2319	PREDICTED: topless-related protein 4 [Vitis vinifera]	GO:0010072|primary shoot apical meristem specification;GO:0006355|regulation of transcription, DNA-templated;GO:0006351|transcription, DNA-templated;
turquoise	VIT_218s0001g10560	.	.	.	PREDICTED: protein WEAK CHLOROPLAST MOVEMENT UNDER BLUE LIGHT 1-like [Vitis vinifera]	GO:0009904|chloroplast accumulation movement;GO:0009903|chloroplast avoidance movement;
turquoise	VIT_209s0002g08120	DDX41, ABS; ATP-dependent RNA helicase DDX41 [EC:3.6.4.13]	K13116	.	PREDICTED: DEAD-box ATP-dependent RNA helicase 35 [Vitis vinifera]	.
turquoise	VIT_204s0023g01440	RPC5, POLR3E; DNA-directed RNA polymerase III subunit RPC5	K14721	.	PREDICTED: DNA-directed RNA polymerase III subunit RPC5 isoform X2 [Vitis vinifera]	GO:0051607|defense response to virus;GO:0045087|innate immune response;GO:0006383|transcription from RNA polymerase III promoter;
turquoise	VIT_205s0029g01140	E2.4.1.14; sucrose-phosphate synthase [EC:2.4.1.14]	K00696	COG0438	PREDICTED: probable sucrose-phosphate synthase 3 isoform X1 [Vitis vinifera]	GO:0005986|sucrose biosynthetic process;
turquoise	VIT_207s0031g01880	.	.	.	PREDICTED: ubiquitin carboxyl-terminal hydrolase 27 isoform X1 [Vitis vinifera]	GO:0006511|ubiquitin-dependent protein catabolic process;
turquoise	VIT_203s0091g00200	REV1; DNA repair protein REV1 [EC:2.7.7.-]	K03515	COG0389	PREDICTED: DNA repair protein REV1 isoform X2 [Vitis vinifera]	GO:0006974|cellular response to DNA damage stimulus;GO:0006281|DNA repair;GO:0010224|response to UV-B;
turquoise	VIT_201s0011g02760	.	.	.	PREDICTED: uncharacterized protein LOC100267904 isoform X1 [Vitis vinifera]	.
turquoise	VIT_212s0035g01090	UPF3, RENT3; regulator of nonsense transcripts 3	K14328	.	PREDICTED: regulator of nonsense transcripts UPF3 isoform X1 [Vitis vinifera]	GO:0042742|defense response to bacterium;GO:0009867|jasmonic acid mediated signaling pathway;GO:0048571|long-day photoperiodism;GO:0051028|mRNA transport;GO:0000184|nuclear-transcribed mRNA catabolic process, nonsense-mediated decay;GO:0009611|response to wounding;GO:0009863|salicylic acid mediated signaling pathway;
turquoise	VIT_219s0090g01430	.	.	.	hypothetical protein VITISV_020586 [Vitis vinifera]	.
