# Supplementary material for: Combined Metabolite and Transcriptome Profiling Reveals the Norisoprenoid Responses in Grape Berries to Abscisic Acid and Synthetic Auxin
Source: Int J Mol Sci. 2021 Jan 31;22(3):1420. doi: 10.3390/ijms22031420 (PMC7867017; doi:10.3390/ijms22031420)
Supplement: Supplementary file 1 [file ijms-22-01420-s001.zip › Supplementary Files/Table S4.xlsx]

## Sheet: Sheet1
Table S4. Potential target genes of transcription factor VviGATA26 in plant signal transduction.
KEGG pathway	Pathway ID	Hormone signaling	Differentially expressed genes	KEGG gene entry ID	Description
Plant hormone signal transduction	ko04075	Abscisic acid	VIT_208s0058g00470	K14496	PYL; abscisic acid receptor PYR/PYL family
		Abscisic acid	VIT_216s0050g02680	K14497	PP2C; protein phosphatase 2C
		Abscisic acid	VIT_202s0025g01390	K14497	PP2C; protein phosphatase 2C
		Auxin	VIT_211s0016g03540	K14484	IAA; auxin-responsive protein IAA
		Auxin	VIT_207s0141g00290	K14484	IAA; auxin-responsive protein IAA
		Auxin	VIT_204s0008g05560	K14484	IAA; auxin-responsive protein IAA
		Auxin	VIT_214s0030g01240	K14485	TIR1; transport inhibitor response 1
		Auxin	VIT_207s0104g01320	K14485	TIR1; transport inhibitor response 1
		Auxin	VIT_205s0020g00220	K14485	TIR1; transport inhibitor response 1
		Auxin	VIT_218s0089g00910	K14486	K14486, ARF; auxin response factor
		Cytokinine	VIT_211s0206g00060	K14491	ARR-B; two-component response regulator ARR-B family
		Cytokinine	VIT_217s0000g07580	K14492	ARR-A; two-component response regulator ARR-A family
		Cytokinine	VIT_218s0001g02540	K14492	ARR-A; two-component response regulator ARR-A family
		Cytokinine	VIT_208s0007g05390	K14492	ARR-A; two-component response regulator ARR-A family
		Gibberellin	VIT_207s0104g00930	K14493	GID1; gibberellin receptor GID1
		Gibberellin	VIT_207s0005g05100	K12126	PIF3; phytochrome-interacting factor 3
		Salicylic acid	VIT_218s0001g04470	K14431	TGA; transcription factor TGA
		Brassinosteroid	VIT_203s0038g03270	K14500	BSK; BR-signaling kinase
		Brassinosteroid	VIT_202s0025g03550	K14500	BSK; BR-signaling kinase
		Jasmonic acid	VIT_215s0046g01280	K14506	JAR1_4_6; jasmonic acid-amino synthetase
		Ethylene	VIT_206s0004g05240	K14509	ETR, ERS; ethylene receptor
		Ethylene	VIT_219s0093g00580	K14509	ETR, ERS; ethylene receptor
		Ethylene	VIT_211s0118g00790	K14510	CTR1; serine/threonine-protein kinase CTR1
		Ethylene	VIT_200s0357g00120	K14514	EIN3; ethylene-insensitive protein 3
		Ethylene	VIT_206s0009g01380	K14514	EIN3; ethylene-insensitive protein 3
		Ethylene	VIT_206s0004g01610	K14514	EIN3; ethylene-insensitive protein 3
		Ethylene	VIT_207s0005g03260	K14516	ERF1; ethylene-responsive transcription factor 1
