# Supplementary material for: Combined Metabolite and Transcriptome Profiling Reveals the Norisoprenoid Responses in Grape Berries to Abscisic Acid and Synthetic Auxin
Source: Int J Mol Sci. 2021 Jan 31;22(3):1420. doi: 10.3390/ijms22031420 (PMC7867017; doi:10.3390/ijms22031420)
Supplement: Supplementary file 1 [file ijms-22-01420-s001.zip › Supplementary Files/Table S5.xlsx]

## Sheet: Sheet1
Table S5. Genes in the WGCNA identified modules of 'turquoise', 'cyan' and 'black'.
gene_id	KEGG.Description	KEGG.KO	COG.num	NR.Description	GO.biologicalprocess	moduleColor
VIT_219s0090g01340	.	.	.	unnamed protein product [Vitis vinifera]	.	black
VIT_204s0043g00740	.	.	.	PREDICTED: protein PIR [Vitis vinifera]	GO:0030036|actin cytoskeleton organization;GO:0045010|actin nucleation;GO:0010090|trichome morphogenesis;	black
VIT_216s0098g01700	rutD; aminoacrylate hydrolase [EC:3.5.1.-]	K09023	.	PREDICTED: uncharacterized protein LOC100255632 [Vitis vinifera]	GO:0019740|nitrogen utilization;GO:0006212|uracil catabolic process;	black
VIT_206s0004g05530	PPP1C; serine/threonine-protein phosphatase PP1 catalytic subunit [EC:3.1.3.16]	K06269	.	PREDICTED: serine/threonine-protein phosphatase PP1-like [Vitis vinifera]	.	black
VIT_202s0012g01040	.	.	.	PREDICTED: NAC domain-containing protein 86 [Vitis vinifera]	GO:0090603|sieve element differentiation;GO:0090602|sieve element enucleation;GO:0006351|transcription, DNA-templated;	black
VIT_214s0081g00330	.	.	.	PREDICTED: uncharacterized protein LOC100258751 [Vitis vinifera]	.	black
VIT_219s0090g01370	.	.	.	hypothetical protein VITISV_031869 [Vitis vinifera]	.	black
VIT_200s0615g00010	.	.	COG1064	PREDICTED: probable mannitol dehydrogenase [Vitis vinifera]	.	black
VIT_201s0011g06550	.	.	COG0025	unnamed protein product [Vitis vinifera]	GO:0010163|high-affinity potassium ion import;GO:2000377|regulation of reactive oxygen species metabolic process;GO:0042542|response to hydrogen peroxide;GO:0006979|response to oxidative stress;GO:0000302|response to reactive oxygen species;GO:0009651|response to salt stress;GO:0006814|sodium ion transport;	black
VIT_207s0005g04610	.	.	COG1062	unnamed protein product [Vitis vinifera]	GO:0006069|ethanol oxidation;	black
VIT_202s0025g05150	TTDA, GTF2H5, TFB5; TFIIH basal transcription factor complex TTD-A subunit	K10845	.	PREDICTED: uncharacterized protein LOC100263663 [Vitis vinifera]	GO:0071480|cellular response to gamma radiation;GO:0006281|DNA repair;GO:0006294|nucleotide-excision repair, preincision complex assembly;GO:0006355|regulation of transcription, DNA-templated;GO:0006364|rRNA processing;GO:0006362|transcription elongation from RNA polymerase I promoter;	black
VIT_206s0004g01910	.	.	.	PREDICTED: ADP,ATP carrier protein, mitochondrial [Vitis vinifera]	GO:0055085|transmembrane transport;	black
VIT_208s0007g03600	.	.	.	PREDICTED: serine/threonine-protein kinase D6PKL1-like [Vitis vinifera]	GO:0035556|intracellular signal transduction;GO:0006468|protein phosphorylation;	black
VIT_215s0021g00320	.	.	.	PREDICTED: uncharacterized protein LOC104610397 [Nelumbo nucifera]	.	black
VIT_202s0087g00170	.	.	.	PREDICTED: LRR receptor-like serine/threonine-protein kinase FEI 1 [Vitis vinifera]	GO:0030244|cellulose biosynthetic process;	black
VIT_206s0004g01830	NEK; NIMA (never in mitosis gene a)-related kinase [EC:2.7.11.1]	K08857	.	PREDICTED: serine/threonine-protein kinase Nek6 [Vitis vinifera]	GO:0043622|cortical microtubule organization;GO:0010311|lateral root formation;GO:0010366|negative regulation of ethylene biosynthetic process;GO:0006468|protein phosphorylation;	black
VIT_204s0008g06640	.	.	.	PREDICTED: transmembrane 9 superfamily member 9 [Vitis vinifera]	.	black
VIT_219s0027g01790	.	.	COG4992	PREDICTED: acetylornithine aminotransferase, mitochondrial [Vitis vinifera]	GO:0006526|arginine biosynthetic process;	black
VIT_214s0060g00710	.	.	COG5122	PREDICTED: trafficking protein particle complex subunit 4 [Vitis vinifera]	GO:0006888|ER to Golgi vesicle-mediated transport;GO:0043547|positive regulation of GTPase activity;	black
VIT_212s0028g01800	RP-L11e, RPL11; large subunit ribosomal protein L11e	K02868	COG0094	PREDICTED: 60S ribosomal protein L11 [Vitis vinifera]	GO:0006412|translation;	black
VIT_207s0005g01390	CALR; calreticulin	K08057	.	PREDICTED: calreticulin [Vitis vinifera]	GO:0006457|protein folding;	black
VIT_207s0031g01700	RABL3; Rab-like protein 3	K07933	.	PREDICTED: uncharacterized GTP-binding protein At5g64813 [Vitis vinifera]	GO:0032922|circadian regulation of gene expression;GO:0006886|intracellular protein transport;GO:0009640|photomorphogenesis;GO:0032482|Rab protein signal transduction;	black
VIT_209s0002g00920	.	.	.	PREDICTED: transmembrane protein 87A [Vitis vinifera]	.	black
VIT_212s0028g01330	gatA, QRSL1; aspartyl-tRNA(Asn)/glutamyl-tRNA(Gln) amidotransferase subunit A [EC:6.3.5.6 6.3.5.7]	K02433	COG0154	PREDICTED: glutamyl-tRNA(Gln) amidotransferase subunit A, chloroplastic/mitochondrial [Vitis vinifera]	GO:0006655|phosphatidylglycerol biosynthetic process;GO:0006412|translation;	black
VIT_208s0007g05420	TBCB, CKAP1, ALF1; tubulin-folding cofactor B	K17262	COG5244	PREDICTED: tubulin-folding cofactor B isoform X1 [Vitis vinifera]	GO:0051301|cell division;GO:0009793|embryo development ending in seed dormancy;	black
VIT_200s1667g00010	.	.	COG5035	PREDICTED: ALA-interacting subunit 3 [Vitis vinifera]	GO:0015914|phospholipid transport;	black
VIT_208s0007g07560	.	.	COG5309	PREDICTED: glucan endo-1,3-beta-glucosidase 8 [Vitis vinifera]	GO:0005975|carbohydrate metabolic process;GO:0071555|cell wall organization;GO:0006952|defense response;	black
VIT_207s0005g00580	MHX; magnesium/proton exchanger	K03452	COG0530	PREDICTED: uncharacterized protein LOC100250295 [Vitis vinifera]	GO:0006811|ion transport;GO:0055085|transmembrane transport;	black
VIT_202s0025g03480	KIFC2_3; kinesin family member C2/C3	K10406	COG5059	PREDICTED: uncharacterized protein LOC100256435 [Vitis vinifera]	GO:0009060|aerobic respiration;GO:0007018|microtubule-based movement;GO:0009845|seed germination;	black
VIT_204s0008g06290	.	.	COG4886	PREDICTED: receptor-like protein 12 [Vitis vinifera]	GO:0009793|embryo development ending in seed dormancy;GO:0009755|hormone-mediated signaling pathway;GO:0090558|plant epidermis development;GO:0046777|protein autophosphorylation;GO:0007178|transmembrane receptor protein serine/threonine kinase signaling pathway;	black
VIT_214s0066g01410	.	.	COG0652	PREDICTED: peptidyl-prolyl cis-trans isomerase, chloroplastic [Vitis vinifera]	GO:0006457|protein folding;	black
VIT_218s0001g13230	.	.	COG1874	unnamed protein product [Vitis vinifera]	GO:0005975|carbohydrate metabolic process;	black
VIT_206s0061g01060	MRS2, MFM1; magnesium transporter	K16075	.	unnamed protein product [Vitis vinifera]	.	black
VIT_200s0179g00360	.	.	.	PREDICTED: uncharacterized protein LOC100245954 [Vitis vinifera]	.	black
VIT_208s0040g00540	.	.	.	PREDICTED: uncharacterized protein LOC100255095 [Vitis vinifera]	.	black
VIT_205s0077g00510	.	.	.	unnamed protein product [Vitis vinifera]	GO:0048364|root development;GO:0005987|sucrose catabolic process;	black
VIT_213s0019g04890	.	.	.	PREDICTED: shugoshin-1 [Vitis vinifera]	GO:0051301|cell division;GO:0045132|meiotic chromosome segregation;	black
VIT_207s0005g03570	kdsD, kpsF; arabinose-5-phosphate isomerase [EC:5.3.1.13]	K06041	COG0794	PREDICTED: probable arabinose 5-phosphate isomerase [Vitis vinifera]	GO:0005975|carbohydrate metabolic process;	black
VIT_202s0025g04350	.	.	COG2124	PREDICTED: probable (S)-N-methylcoclaurine 3'-hydroxylase isozyme 2 [Vitis vinifera]	GO:0016099|monoterpenoid biosynthetic process;	black
VIT_206s0080g01260	.	.	.	PREDICTED: probable receptor-like protein kinase At1g49730 [Vitis vinifera]	.	black
VIT_213s0067g03420	.	.	COG5210	PREDICTED: TBC1 domain family member 8B [Vitis vinifera]	.	black
VIT_202s0025g01450	.	.	.	PREDICTED: uncharacterized protein LOC100247918 [Vitis vinifera]	.	black
VIT_200s0983g00010	ABHD6; abhydrolase domain-containing protein 6 [EC:3.1.1.23]	K13700	.	PREDICTED: uncharacterized protein LOC100242910 [Vitis vinifera]	GO:0046464|acylglycerol catabolic process;	black
VIT_214s0006g02750	PTH1, pth, spoVC; peptidyl-tRNA hydrolase, PTH1 family [EC:3.1.1.29]	K01056	COG0193	PREDICTED: chloroplastic group IIB intron splicing facilitator CRS2-B, chloroplastic [Vitis vinifera]	GO:0006397|mRNA processing;GO:0008380|RNA splicing;	black
VIT_208s0007g02800	PRCP; lysosomal Pro-X carboxypeptidase [EC:3.4.16.2]	K01285	.	PREDICTED: lysosomal Pro-X carboxypeptidase-like [Vitis vinifera]	.	black
VIT_215s0021g01300	.	.	.	PREDICTED: pentatricopeptide repeat-containing protein At1g02150 [Vitis vinifera]	.	black
VIT_202s0033g00010	.	.	.	PREDICTED: LOW QUALITY PROTEIN: transmembrane protein 45B-like [Vitis vinifera]	.	black
VIT_203s0180g00030	.	.	.	PREDICTED: splicing factor 3A subunit 2 isoform X2 [Vitis vinifera]	.	black
VIT_218s0001g10520	.	.	.	PREDICTED: non-specific lipid-transfer protein-like [Vitis vinifera]	GO:0006810|transport;	black
VIT_205s0049g01090	GST, gst; glutathione S-transferase [EC:2.5.1.18]	K00799	.	PREDICTED: glutathione transferase GST 23 [Vitis vinifera]	GO:0006952|defense response;	black
VIT_218s0001g05040	.	.	.	PREDICTED: pollen-specific protein C13 [Vitis vinifera]	.	black
VIT_203s0038g04490	lysA; diaminopimelate decarboxylase [EC:4.1.1.20]	K01586	COG0019	PREDICTED: diaminopimelate decarboxylase 2, chloroplastic [Vitis vinifera]	GO:0009089|lysine biosynthetic process via diaminopimelate;	black
VIT_218s0122g00680	.	.	.	PREDICTED: psbP domain-containing protein 3, chloroplastic [Vitis vinifera]	GO:0015979|photosynthesis;	black
VIT_216s0098g00760	.	.	.	PREDICTED: NAC domain-containing protein 77 [Vitis vinifera]	GO:0090603|sieve element differentiation;GO:0090602|sieve element enucleation;GO:0006351|transcription, DNA-templated;	black
VIT_213s0101g00510	.	.	COG0164	PREDICTED: ribonuclease H2 subunit A [Vitis vinifera]	.	black
VIT_202s0154g00250	.	.	.	PREDICTED: oxysterol-binding protein-related protein 2A-like [Vitis vinifera]	GO:0006869|lipid transport;	black
VIT_202s0025g03240	.	.	COG0515	PREDICTED: probable LRR receptor-like serine/threonine-protein kinase At2g28960 [Vitis vinifera]	.	black
VIT_206s0061g01310	.	.	COG2233	PREDICTED: nucleobase-ascorbate transporter 12 [Vitis vinifera]	GO:0098702|adenine import across plasma membrane;GO:0098655|cation transmembrane transport;GO:0006812|cation transport;GO:0098710|guanine import across plasma membrane;GO:0035344|hypoxanthine transport;GO:0098721|uracil import across plasma membrane;	black
VIT_206s0004g05230	.	.	.	PREDICTED: protein TIC 62, chloroplastic isoform X2 [Vitis vinifera]	GO:0015031|protein transport;	black
VIT_205s0049g01480	.	.	COG0227	PREDICTED: 50S ribosomal protein L28, chloroplastic [Vitis vinifera]	GO:0006412|translation;	black
VIT_200s0499g00040	.	.	.	unnamed protein product [Vitis vinifera]	GO:0008283|cell proliferation;GO:0006325|chromatin organization;GO:0006310|DNA recombination;GO:0006260|DNA replication;GO:0000724|double-strand break repair via homologous recombination;GO:0031507|heterochromatin assembly;GO:0048366|leaf development;GO:0006334|nucleosome assembly;GO:0009555|pollen development;GO:0045787|positive regulation of cell cycle;GO:0009934|regulation of meristem structur…	black
VIT_207s0095g00750	.	.	.	PREDICTED: uncharacterized protein At1g04910-like isoform X1 [Vitis vinifera]	.	black
VIT_214s0108g00460	RP-S9e, RPS9; small subunit ribosomal protein S9e	K02997	COG0522	PREDICTED: 40S ribosomal protein S9-2 [Vitis vinifera]	GO:0006412|translation;	black
VIT_211s0052g00290	RP-L7e, RPL7; large subunit ribosomal protein L7e	K02937	COG1841	PREDICTED: 60S ribosomal protein L7-2 [Vitis vinifera]	.	black
VIT_201s0011g02460	.	.	.	PREDICTED: proline-rich receptor-like protein kinase PERK9 [Vitis vinifera]	GO:0009755|hormone-mediated signaling pathway;GO:0046777|protein autophosphorylation;GO:0007178|transmembrane receptor protein serine/threonine kinase signaling pathway;	black
VIT_207s0005g04600	.	.	COG1062	PREDICTED: alcohol dehydrogenase class-3 [Vitis vinifera]	GO:0006069|ethanol oxidation;	black
VIT_205s0077g01840	RP-L19e, RPL19; large subunit ribosomal protein L19e	K02885	COG2147	PREDICTED: 60S ribosomal protein L19-3 [Jatropha curcas]	GO:0006412|translation;	black
VIT_206s0061g01380	.	.	.	PREDICTED: uncharacterized protein At5g22580 [Vitis vinifera]	.	black
VIT_213s0019g03890	.	.	.	PREDICTED: protein IQ-DOMAIN 1 [Vitis vinifera]	.	black
VIT_212s0028g02110	.	.	.	PREDICTED: uncharacterized protein LOC100245463 [Vitis vinifera]	.	black
VIT_202s0025g04130	ZDHHC; palmitoyltransferase [EC:2.3.1.225]	K18932	.	PREDICTED: inactive rhomboid protein 1 [Vitis vinifera]	GO:0016477|cell migration;GO:0008283|cell proliferation;GO:0050709|negative regulation of protein secretion;GO:0015031|protein transport;GO:0006508|proteolysis;GO:0042058|regulation of epidermal growth factor receptor signaling pathway;GO:0061136|regulation of proteasomal protein catabolic process;GO:0050708|regulation of protein secretion;	black
VIT_215s0046g03700	metK; S-adenosylmethionine synthetase [EC:2.5.1.6]	K00789	COG1091	PREDICTED: methionine adenosyltransferase 2 subunit beta isoform X3 [Vitis vinifera]	GO:0006730|one-carbon metabolic process;GO:0006556|S-adenosylmethionine biosynthetic process;	black
VIT_203s0038g00940	.	.	.	PREDICTED: auxin-induced protein 6B-like [Vitis vinifera]	GO:0009734|auxin-activated signaling pathway;	black
VIT_210s0003g02060	.	.	.	PREDICTED: dual specificity protein kinase shkB [Vitis vinifera]	.	black
VIT_213s0067g00120	.	.	COG0454	unnamed protein product [Vitis vinifera]	.	black
VIT_205s0020g04880	.	.	.	unnamed protein product [Vitis vinifera]	.	black
VIT_214s0006g02830	.	.	.	unnamed protein product [Vitis vinifera]	GO:0006412|translation;	black
VIT_208s0007g00420	.	.	.	PREDICTED: probable serine/threonine-protein kinase NAK [Vitis vinifera]	.	black
VIT_206s0004g04810	.	.	COG0515	PREDICTED: protein kinase APK1A, chloroplastic [Vitis vinifera]	.	black
VIT_211s0016g04570	.	.	.	PREDICTED: probable inactive receptor kinase At2g26730 [Vitis vinifera]	.	black
VIT_207s0005g05850	.	.	.	PREDICTED: uncharacterized protein At4g13200, chloroplastic [Vitis vinifera]	.	black
VIT_211s0016g05460	.	.	.	PREDICTED: troponin T, skeletal muscle-like [Vitis vinifera]	GO:0007163|establishment or maintenance of cell polarity;GO:0001578|microtubule bundle formation;GO:0000226|microtubule cytoskeleton organization;GO:0009825|multidimensional cell growth;GO:0010091|trichome branching;	black
VIT_215s0046g02230	.	.	.	PREDICTED: FK506-binding protein 4 [Vitis vinifera]	.	black
VIT_213s0084g00880	.	.	COG0431	PREDICTED: NADPH:quinone oxidoreductase [Vitis vinifera]	GO:0042742|defense response to bacterium;GO:0009735|response to cytokinin;GO:0009651|response to salt stress;	black
VIT_216s0013g01920	.	.	COG0515	PREDICTED: U-box domain-containing protein 35-like isoform X1 [Vitis vinifera]	GO:0009755|hormone-mediated signaling pathway;GO:0046777|protein autophosphorylation;GO:0006950|response to stress;GO:0007178|transmembrane receptor protein serine/threonine kinase signaling pathway;	black
VIT_200s0218g00050	KIFC2_3; kinesin family member C2/C3	K10406	COG5059	PREDICTED: kinesin heavy chain-like [Vitis vinifera]	GO:0007018|microtubule-based movement;	black
VIT_202s0012g00460	.	.	.	PREDICTED: uncharacterized protein LOC100254039 [Vitis vinifera]	.	black
VIT_217s0053g00630	.	.	COG1054	PREDICTED: rhodanese-like domain-containing protein 8, chloroplastic isoform X1 [Vitis vinifera]	.	black
VIT_212s0057g00520	WNK, PRKWNK; WNK lysine deficient protein kinase [EC:2.7.11.1]	K08867	.	unnamed protein product [Vitis vinifera]	.	black
VIT_203s0063g02640	KCS; 3-ketoacyl-CoA synthase [EC:2.3.1.199]	K15397	COG3424	PREDICTED: 3-ketoacyl-CoA synthase 4 [Vitis vinifera]	GO:0006633|fatty acid biosynthetic process;	black
VIT_206s0080g00450	CML; calcium-binding protein CML	K13448	.	PREDICTED: probable calcium-binding protein CML48 [Vitis vinifera]	.	black
VIT_219s0138g00140	.	.	COG5038	PREDICTED: C2 domain-containing protein At1g53590 isoform X1 [Vitis vinifera]	.	black
VIT_203s0017g01410	.	.	.	PREDICTED: cysteine-rich and transmembrane domain-containing protein A-like [Vitis vinifera]	.	black
VIT_214s0108g01590	UGDH, ugd; UDPglucose 6-dehydrogenase [EC:1.1.1.22]	K00012	COG1004	PREDICTED: UDP-glucose 6-dehydrogenase 1 [Vitis vinifera]	GO:0006065|UDP-glucuronate biosynthetic process;	black
VIT_206s0004g03910	.	.	.	PREDICTED: uncharacterized protein LOC100243200 [Vitis vinifera]	.	black
VIT_207s0031g00610	.	.	.	PREDICTED: uncharacterized protein LOC100252502 [Vitis vinifera]	.	black
VIT_206s0004g04160	.	.	.	PREDICTED: putative nuclease HARBI1 [Vitis vinifera]	.	black
VIT_215s0048g02520	SLC30A2, ZNT2; solute carrier family 30 (zinc transporter), member 2	K14689	COG1230	PREDICTED: metal tolerance protein 1 isoform X1 [Vitis vinifera]	GO:0006882|cellular zinc ion homeostasis;GO:0071577|zinc II ion transmembrane transport;GO:0006829|zinc II ion transport;	black
VIT_206s0004g08190	PTI6; pathogenesis-related genes transcriptional activator PTI6	K13434	.	PREDICTED: pathogenesis-related genes transcriptional activator PTI6 [Vitis vinifera]	GO:0006952|defense response;GO:0006351|transcription, DNA-templated;	black
VIT_201s0011g03220	.	.	.	PREDICTED: CTL-like protein DDB_G0274487 [Vitis vinifera]	.	black
VIT_217s0000g05370	.	.	.	PREDICTED: transcription factor bHLH79 [Vitis vinifera]	GO:0006355|regulation of transcription, DNA-templated;GO:0006351|transcription, DNA-templated;	black
VIT_203s0091g00050	.	.	COG0596	PREDICTED: triacylglycerol lipase 1 [Vitis vinifera]	GO:0016042|lipid catabolic process;	black
VIT_202s0234g00080	AUH; methylglutaconyl-CoA hydratase [EC:4.2.1.18]	K05607	COG1024	unnamed protein product [Vitis vinifera]	GO:0006552|leucine catabolic process;	black
VIT_200s0454g00010	.	.	COG1404	PREDICTED: subtilisin-like protease SBT5.3 [Vitis vinifera]	GO:0010102|lateral root morphogenesis;GO:0009733|response to auxin;	black
VIT_201s0011g01800	E3.1.3.25, IMPA, suhB; myo-inositol-1(or 4)-monophosphatase [EC:3.1.3.25]	K01092	COG0483	PREDICTED: phosphatase IMPL1, chloroplastic isoform X2 [Vitis vinifera]	GO:0016311|dephosphorylation;GO:0006021|inositol biosynthetic process;GO:0046854|phosphatidylinositol phosphorylation;	black
VIT_203s0017g01330	menA; 1,4-dihydroxy-2-naphthoate octaprenyltransferase [EC:2.5.1.74 2.5.1.-]	K02548	COG1575	PREDICTED: 1,4-dihydroxy-2-naphthoate polyprenyltransferase, chloroplastic isoform X1 [Vitis vinifera]	GO:0009772|photosynthetic electron transport in photosystem II;GO:0042372|phylloquinone biosynthetic process;GO:0010236|plastoquinone biosynthetic process;	black
VIT_208s0032g00420	.	.	.	PREDICTED: probable glycosyltransferase At5g03795 [Vitis vinifera]	GO:0071555|cell wall organization;	black
VIT_216s0022g01640	.	.	.	PREDICTED: probable receptor-like protein kinase At5g39020 [Vitis vinifera]	GO:0006968|cellular defense response;GO:0006071|glycerol metabolic process;GO:0006629|lipid metabolic process;	black
VIT_219s0027g00380	.	.	COG3380	PREDICTED: uncharacterized protein LOC100264528 isoform X2 [Vitis vinifera]	.	black
VIT_217s0000g02010	.	.	.	PREDICTED: probable inactive receptor kinase At1g48480 [Vitis vinifera]	GO:0009755|hormone-mediated signaling pathway;GO:0046777|protein autophosphorylation;GO:0007178|transmembrane receptor protein serine/threonine kinase signaling pathway;	black
VIT_203s0063g02020	.	.	COG0702	PREDICTED: protein TIC 62, chloroplastic [Vitis vinifera]	GO:0015031|protein transport;	black
VIT_208s0040g00980	.	.	COG5023	unnamed protein product [Coffea canephora]	GO:0007017|microtubule-based process;GO:0051258|protein polymerization;	black
VIT_218s0072g00170	.	.	COG0515	PREDICTED: phytosulfokine receptor 2 [Vitis vinifera]	GO:0010234|anther wall tapetum cell fate specification;GO:0009755|hormone-mediated signaling pathway;GO:0009556|microsporogenesis;GO:0046777|protein autophosphorylation;GO:0007178|transmembrane receptor protein serine/threonine kinase signaling pathway;	black
VIT_206s0004g04700	.	.	.	PREDICTED: pentatricopeptide repeat-containing protein At1g07590, mitochondrial [Vitis vinifera]	GO:0046686|response to cadmium ion;	black
VIT_206s0061g00010	chlD, bchD; magnesium chelatase subunit D [EC:6.6.1.1]	K03404	COG1240	PREDICTED: magnesium-chelatase subunit ChlD, chloroplastic [Vitis vinifera]	GO:0015995|chlorophyll biosynthetic process;GO:0015979|photosynthesis;	black
VIT_208s0007g02270	LMBRD1; LMBR1 domain-containing protein 1	K14617	.	PREDICTED: LIMR family protein At5g01460 [Vitis vinifera]	.	black
VIT_218s0041g00090	.	.	COG0053	PREDICTED: metal tolerance protein 10-like [Vitis vinifera]	.	black
VIT_200s0179g00300	.	.	COG0500	PREDICTED: 2-methyl-6-phytyl-1,4-hydroquinone methyltransferase, chloroplastic [Vitis vinifera]	GO:0010189|vitamin E biosynthetic process;	black
VIT_214s0066g02250	.	.	COG0515	PREDICTED: probable inactive receptor kinase At1g27190 [Vitis vinifera]	.	black
VIT_207s0005g00010	.	.	COG0625	PREDICTED: glutathione S-transferase [Vitis vinifera]	GO:0009734|auxin-activated signaling pathway;	black
VIT_210s0003g05755	.	.	.	PREDICTED: uncharacterized protein LOC100257624 [Vitis vinifera]	.	black
VIT_202s0154g00500	.	.	COG5066	PREDICTED: vesicle-associated protein 1-1 [Vitis vinifera]	GO:0046907|intracellular transport;GO:0016032|viral process;	black
VIT_219s0015g01760	psaG; photosystem I subunit V	K08905	.	PREDICTED: photosystem I reaction center subunit V, chloroplastic [Vitis vinifera]	GO:0015979|photosynthesis;GO:0009773|photosynthetic electron transport in photosystem I;GO:0009780|photosynthetic NADP+ reduction;GO:0042550|photosystem I stabilization;GO:0050821|protein stabilization;	black
VIT_217s0000g06980	RP-S19e, RPS19; small subunit ribosomal protein S19e	K02966	COG2238	PREDICTED: 40S ribosomal protein S19-3 [Vitis vinifera]	GO:0006412|translation;	black
VIT_213s0064g01240	.	.	COG2097	PREDICTED: 60S ribosomal protein L31 [Vitis vinifera]	GO:0006412|translation;	black
VIT_212s0142g00130	.	.	.	PREDICTED: mitogen-activated protein kinase 20 isoform X1 [Vitis vinifera]	GO:0000165|MAPK cascade;	black
VIT_216s0098g00730	.	.	COG0097	PREDICTED: 60S ribosomal protein L9 [Vitis vinifera]	GO:0006412|translation;	black
VIT_203s0038g00450	.	.	COG1562	PREDICTED: squalene synthase [Vitis vinifera]	GO:0008299|isoprenoid biosynthetic process;	black
VIT_214s0108g01660	accB, bccP; acetyl-CoA carboxylase biotin carboxyl carrier protein	K02160	COG0511	PREDICTED: biotin carboxyl carrier protein of acetyl-CoA carboxylase 2, chloroplastic isoform X1 [Vitis vinifera]	GO:0006633|fatty acid biosynthetic process;	black
VIT_217s0000g08010	TPS; trehalose 6-phosphate synthase/phosphatase [EC:2.4.1.15 3.1.3.12]	K16055	COG0380	PREDICTED: probable alpha,alpha-trehalose-phosphate synthase [UDP-forming] 9 [Vitis vinifera]	GO:0005992|trehalose biosynthetic process;	black
VIT_201s0026g00960	.	.	.	PREDICTED: neurofilament heavy polypeptide isoform X1 [Vitis vinifera]	.	black
VIT_214s0060g00250	.	.	.	PREDICTED: neurofilament heavy polypeptide-like [Vitis vinifera]	.	black
VIT_210s0003g04560	.	.	COG4886	PREDICTED: 187-kDa microtubule-associated protein AIR9 isoform X4 [Vitis vinifera]	GO:0051301|cell division;GO:0007067|mitotic nuclear division;	black
VIT_203s0180g00280	IAGLU; UDP-glucose:(indol-3-yl)acetate beta-D-glucosyltransferase [EC:2.4.1.121]	K13692	.	PREDICTED: UDP-glycosyltransferase 84B1 [Vitis vinifera]	GO:0009813|flavonoid biosynthetic process;GO:0052696|flavonoid glucuronidation;	black
VIT_200s0734g00030	.	.	.	PREDICTED: uncharacterized protein At3g49720-like [Vitis vinifera]	.	black
VIT_201s0146g00120	.	.	COG3618	PREDICTED: uncharacterized protein LOC100255676 [Vitis vinifera]	.	black
VIT_214s0068g01870	.	.	.	PREDICTED: uncharacterized protein LOC100266857 [Vitis vinifera]	.	black
VIT_213s0019g05000	STXBP1, MUNC18-1; syntaxin-binding protein 1	K15292	COG5158	PREDICTED: SNARE-interacting protein KEULE-like isoform X1 [Vitis vinifera]	GO:0007049|cell cycle;GO:0051301|cell division;GO:0015031|protein transport;GO:0006904|vesicle docking involved in exocytosis;	black
VIT_210s0071g01100	.	.	.	PREDICTED: alpha-galactosidase [Vitis vinifera]	GO:0005975|carbohydrate metabolic process;	black
VIT_205s0124g00400	leuA; 2-isopropylmalate synthase [EC:2.3.3.13]	K01649	COG0119	PREDICTED: 2-isopropylmalate synthase A-like [Vitis vinifera]	GO:0009098|leucine biosynthetic process;	black
VIT_214s0066g02370	.	.	.	PREDICTED: E2F transcription factor-like E2FF isoform X1 [Vitis vinifera]	GO:0007049|cell cycle;GO:0006351|transcription, DNA-templated;	black
VIT_207s0005g04710	.	.	COG0515	PREDICTED: receptor-like serine/threonine-protein kinase ALE2 isoform X1 [Vitis vinifera]	GO:0030154|cell differentiation;GO:0042335|cuticle development;GO:0009755|hormone-mediated signaling pathway;GO:0048645|organ formation;GO:0046777|protein autophosphorylation;GO:0010068|protoderm histogenesis;GO:0007178|transmembrane receptor protein serine/threonine kinase signaling pathway;	black
VIT_205s0020g02080	MARCH6, DOA10; E3 ubiquitin-protein ligase MARCH6 [EC:2.3.2.27]	K10661	COG5183	PREDICTED: uncharacterized protein LOC100259554 [Vitis vinifera]	GO:0042335|cuticle development;GO:0010143|cutin biosynthetic process;GO:0008299|isoprenoid biosynthetic process;GO:1900490|positive regulation of hydroxymethylglutaryl-CoA reductase (NADPH) activity;GO:0009414|response to water deprivation;GO:0010345|suberin biosynthetic process;GO:0010025|wax biosynthetic process;	black
VIT_203s0063g01340	F6H1; feruloyl-CoA ortho-hydroxylase [EC:1.14.11.-]	K06892	COG3491	PREDICTED: flavonol synthase/flavanone 3-hydroxylase isoform X1 [Vitis vinifera]	.	black
VIT_201s0244g00140	lysC; aspartate kinase [EC:2.7.2.4]	K00928	COG0527	PREDICTED: aspartokinase 1, chloroplastic isoform X1 [Vitis vinifera]	GO:0008652|cellular amino acid biosynthetic process;GO:0009089|lysine biosynthetic process via diaminopimelate;GO:0009088|threonine biosynthetic process;	black
VIT_214s0060g00980	.	.	.	PREDICTED: uncharacterized protein LOC100853243 [Vitis vinifera]	.	black
VIT_215s0048g02530	.	.	.	unnamed protein product [Vitis vinifera]	GO:0051607|defense response to virus;GO:0010150|leaf senescence;GO:0051707|response to other organism;	black
VIT_207s0141g00590	MRS2, MFM1; magnesium transporter	K16075	.	PREDICTED: magnesium transporter MRS2-I-like isoform X1 [Vitis vinifera]	GO:0098655|cation transmembrane transport;GO:0015693|magnesium ion transport;	black
VIT_208s0058g00490	.	.	.	PREDICTED: protein trichome birefringence-like 35 [Vitis vinifera]	.	black
VIT_209s0018g00240	.	.	COG2818	probable WRKY transcription factor 40-like [Vitis vinifera]	GO:0042742|defense response to bacterium;GO:0050832|defense response to fungus;GO:0045892|negative regulation of transcription, DNA-templated;GO:0031347|regulation of defense response;GO:0010200|response to chitin;GO:0002237|response to molecule of bacterial origin;GO:0009751|response to salicylic acid;GO:0009611|response to wounding;GO:0006351|transcription, DNA-templated;	black
VIT_202s0025g02370	.	.	.	PREDICTED: protein yippee-like At4g27745 [Vitis vinifera]	.	black
VIT_201s0010g02670	.	.	.	PREDICTED: 3-oxoacyl-[acyl-carrier-protein] reductase 4 isoform X2 [Vitis vinifera]	GO:0006633|fatty acid biosynthetic process;	black
VIT_202s0025g04470	.	.	.	unnamed protein product [Vitis vinifera]	.	black
VIT_218s0122g00230	.	.	COG0515	PREDICTED: protein LYK5 [Vitis vinifera]	GO:0071323|cellular response to chitin;GO:0009755|hormone-mediated signaling pathway;GO:0045087|innate immune response;GO:0046777|protein autophosphorylation;GO:0007178|transmembrane receptor protein serine/threonine kinase signaling pathway;	black
VIT_206s0004g04130	TIP; aquaporin TIP	K09873	COG5198	PREDICTED: very-long-chain (3R)-3-hydroxyacyl-CoA dehydratase 2 isoform X1 [Vitis vinifera]	GO:0009992|cellular water homeostasis;GO:0015793|glycerol transport;GO:0080170|hydrogen peroxide transmembrane transport;GO:0034220|ion transmembrane transport;GO:0071918|urea transmembrane transport;GO:0015840|urea transport;GO:0006833|water transport;	black
VIT_209s0018g00400	.	.	.	PREDICTED: protein LOW PSII ACCUMULATION 3, chloroplastic [Vitis vinifera]	GO:0010207|photosystem II assembly;GO:0009735|response to cytokinin;	black
VIT_202s0154g00240	.	.	.	PREDICTED: oxysterol-binding protein-related protein 2A-like [Vitis vinifera]	GO:0006869|lipid transport;	black
VIT_207s0005g04400	.	.	.	PREDICTED: subtilisin-like protease SDD1 [Vitis vinifera]	GO:0042127|regulation of cell proliferation;GO:0010103|stomatal complex morphogenesis;	black
VIT_203s0091g01290	SCPL-I; serine carboxypeptidase-like clade I [EC:3.4.16.-]	K16296	COG2939	PREDICTED: serine carboxypeptidase-like 7 [Vitis vinifera]	.	black
VIT_211s0016g04230	.	.	.	PREDICTED: uncharacterized protein LOC100261125 [Vitis vinifera]	.	black
VIT_202s0025g00310	.	.	COG5045	unnamed protein product [Vitis vinifera]	.	black
VIT_210s0116g00940	.	.	COG5594	PREDICTED: calcium permeable stress-gated cation channel 1 [Vitis vinifera]	GO:0098655|cation transmembrane transport;GO:0006812|cation transport;	black
VIT_217s0000g07840	.	.	.	PREDICTED: pentatricopeptide repeat-containing protein At3g62890 [Vitis vinifera]	.	black
VIT_213s0019g02130	.	.	.	unnamed protein product [Vitis vinifera]	.	black
VIT_216s0098g01290	.	.	.	PREDICTED: molybdate-anion transporter [Vitis vinifera]	.	black
VIT_204s0023g01250	.	.	.	PREDICTED: BES1/BZR1 homolog protein 2 [Vitis vinifera]	GO:0006355|regulation of transcription, DNA-templated;GO:0006351|transcription, DNA-templated;	black
VIT_204s0008g02000	.	.	.	PREDICTED: uncharacterized protein LOC100260963 [Vitis vinifera]	.	black
VIT_217s0000g02020	.	.	.	PREDICTED: uncharacterized protein LOC100264712 [Vitis vinifera]	.	black
VIT_218s0001g08230	.	.	COG4886	PREDICTED: uncharacterized protein LOC100257433 [Vitis vinifera]	GO:0009960|endosperm development;GO:0009755|hormone-mediated signaling pathway;GO:0046777|protein autophosphorylation;GO:0007178|transmembrane receptor protein serine/threonine kinase signaling pathway;	black
VIT_218s0072g01110	.	.	.	PREDICTED: gibberellin-regulated protein 9 [Vitis vinifera]	GO:0009740|gibberellic acid mediated signaling pathway;	black
VIT_208s0007g03340	RP-L10Ae, RPL10A; large subunit ribosomal protein L10Ae	K02865	COG0081	PREDICTED: 60S ribosomal protein L10a-1 [Vitis vinifera]	GO:0006412|translation;	black
VIT_219s0014g00290	RHM; UDP-glucose 4,6-dehydratase [EC:4.2.1.76]	K12450	COG1088	PREDICTED: trifunctional UDP-glucose 4,6-dehydratase/UDP-4-keto-6-deoxy-D-glucose 3,5-epimerase/UDP-4-keto-L-rhamnose-reductase RHM1 [Vitis vinifera]	GO:0010315|auxin efflux;GO:0030154|cell differentiation;GO:0071555|cell wall organization;GO:0051555|flavonol biosynthetic process;GO:0042127|regulation of cell proliferation;GO:0010253|UDP-rhamnose biosynthetic process;	black
VIT_218s0001g04680	.	.	.	PREDICTED: centromere-associated protein E [Vitis vinifera]	.	black
VIT_212s0035g01330	GXM; glucuronoxylan 4-O-methyltransferase [EC:2.1.1.112]	K18801	.	unnamed protein product [Vitis vinifera]	GO:0045491|xylan metabolic process;	black
VIT_214s0068g00160	.	.	.	PREDICTED: uncharacterized protein LOC100854073 [Vitis vinifera]	.	black
VIT_215s0046g00240	.	.	.	PREDICTED: LOB domain-containing protein 1-like [Vitis vinifera]	.	black
VIT_219s0177g00340	.	.	.	PREDICTED: protein LHCP TRANSLOCATION DEFECT [Vitis vinifera]	GO:0090391|granum assembly;GO:0006886|intracellular protein transport;GO:0080167|response to karrikin;	black
VIT_201s0011g02330	.	.	.	PREDICTED: uncharacterized protein LOC100261208 [Vitis vinifera]	.	black
VIT_218s0001g05480	.	.	.	PREDICTED: uncharacterized protein LOC100260886 isoform X1 [Vitis vinifera]	.	black
VIT_219s0015g00300	KCNKF; potassium channel subfamily K, other eukaryote	K05389	COG1226	PREDICTED: two-pore potassium channel 1 isoform X2 [Vitis vinifera]	GO:0030007|cellular potassium ion homeostasis;GO:0071805|potassium ion transmembrane transport;GO:0051260|protein homooligomerization;GO:0010029|regulation of seed germination;GO:0010119|regulation of stomatal movement;GO:0030322|stabilization of membrane potential;	black
VIT_214s0068g00940	.	.	COG0515	hypothetical protein VITISV_039777 [Vitis vinifera]	GO:0009755|hormone-mediated signaling pathway;GO:0046777|protein autophosphorylation;GO:0009741|response to brassinosteroid;GO:0007178|transmembrane receptor protein serine/threonine kinase signaling pathway;GO:0009826|unidimensional cell growth;	black
VIT_216s0098g01540	.	.	.	PREDICTED: thylakoid lumenal 17.4 kDa protein, chloroplastic [Vitis vinifera]	.	black
VIT_206s0080g00640	.	.	.	PREDICTED: uncharacterized protein LOC104879732 [Vitis vinifera]	.	black
VIT_205s0049g01180	.	.	.	PREDICTED: probable methyltransferase PMT3 [Vitis vinifera]	.	black
VIT_216s0098g00560	SPR1; protein SPIRAL1 and related proteins	K18635	.	hypothetical protein VITISV_027475 [Vitis vinifera]	.	black
VIT_204s0023g00730	.	.	.	PREDICTED: aspartic proteinase-like protein 2 [Vitis vinifera]	.	black
VIT_203s0038g03660	.	.	.	unnamed protein product [Vitis vinifera]	GO:0016567|protein ubiquitination;	black
VIT_214s0030g02180	GME; GDP-D-mannose 3', 5'-epimerase [EC:5.1.3.18 5.1.3.-]	K10046	COG0451	GDP-mannose-3',5'-epimerase [Vitis vinifera]	GO:0019853|L-ascorbic acid biosynthetic process;	black
VIT_212s0035g01150	RAB1A; Ras-related protein Rab-1A	K07874	.	PREDICTED: ras-related protein RABD1 [Vitis vinifera]	GO:0006888|ER to Golgi vesicle-mediated transport;GO:0006886|intracellular protein transport;GO:0032482|Rab protein signal transduction;	black
VIT_210s0116g01540	gcvT, AMT; aminomethyltransferase [EC:2.1.2.10]	K00605	COG0404	PREDICTED: aminomethyltransferase, mitochondrial [Vitis vinifera]	GO:0006546|glycine catabolic process;	black
VIT_200s0199g00260	.	.	.	unnamed protein product [Vitis vinifera]	GO:0051567|histone H3-K9 methylation;GO:0010482|regulation of epidermal cell division;GO:0048765|root hair cell differentiation;GO:0010026|trichome differentiation;	black
VIT_200s0304g00070	.	.	.	PREDICTED: uncharacterized protein LOC100854560 [Vitis vinifera]	.	black
VIT_215s0046g02160	.	.	COG0596	PREDICTED: uncharacterized protein LOC100244876 [Vitis vinifera]	.	black
VIT_217s0000g03270	.	.	COG4948	PREDICTED: L-Ala-D/L-amino acid epimerase isoform X2 [Vitis vinifera]	GO:0006518|peptide metabolic process;	black
VIT_217s0000g09710	.	.	.	PREDICTED: leucine-rich repeat receptor-like serine/threonine/tyrosine-protein kinase SOBIR1 [Vitis vinifera]	GO:0006952|defense response;GO:0009755|hormone-mediated signaling pathway;GO:0018108|peptidyl-tyrosine phosphorylation;GO:0010942|positive regulation of cell death;GO:0031349|positive regulation of defense response;GO:0046777|protein autophosphorylation;GO:0007178|transmembrane receptor protein serine/threonine kinase signaling pathway;	black
VIT_207s0141g00630	.	.	.	PREDICTED: PRA1 family protein E [Vitis vinifera]	GO:0016192|vesicle-mediated transport;	black
VIT_201s0010g02890	.	.	.	PREDICTED: U-box domain-containing protein 45 [Vitis vinifera]	.	black
VIT_201s0137g00630	.	.	.	unnamed protein product [Vitis vinifera]	GO:0005975|carbohydrate metabolic process;	black
VIT_214s0068g00100	.	.	COG0515	PREDICTED: receptor-like protein kinase FERONIA [Vitis vinifera]	GO:0009738|abscisic acid-activated signaling pathway;GO:0009742|brassinosteroid mediated signaling pathway;GO:0050832|defense response to fungus;GO:0009873|ethylene-activated signaling pathway;GO:0009755|hormone-mediated signaling pathway;GO:0009788|negative regulation of abscisic acid-activated signaling pathway;GO:0030308|negative regulation of cell growth;GO:0010483|pollen tube reception;GO:00…	black
VIT_208s0007g00610	.	.	.	PREDICTED: uncharacterized protein LOC100264843 [Vitis vinifera]	.	black
VIT_217s0000g05680	.	.	COG0330	unnamed protein product [Vitis vinifera]	.	black
VIT_202s0087g00840	.	.	COG1131	PREDICTED: ABC transporter G family member 14 [Vitis vinifera]	GO:0010588|cotyledon vascular tissue pattern formation;GO:0010222|stem vascular tissue pattern formation;GO:0006810|transport;	black
VIT_217s0000g07790	UGT74B1; N-hydroxythioamide S-beta-glucosyltransferase [EC:2.4.1.195]	K11820	COG1819	PREDICTED: UDP-glycosyltransferase 74B1 [Vitis vinifera]	GO:0052544|defense response by callose deposition in cell wall;GO:0042742|defense response to bacterium;GO:0009813|flavonoid biosynthetic process;GO:0052696|flavonoid glucuronidation;GO:0019761|glucosinolate biosynthetic process;	black
VIT_208s0007g04850	PPP2R5; serine/threonine-protein phosphatase 2A regulatory subunit B'	K11584	.	PREDICTED: serine/threonine protein phosphatase 2A 57 kDa regulatory subunit B' beta isoform isoform X1 [Vitis vinifera]	GO:0042325|regulation of phosphorylation;GO:0034047|regulation of protein phosphatase type 2A activity;GO:0007165|signal transduction;	black
VIT_211s0016g05520	.	.	.	PREDICTED: umecyanin [Vitis vinifera]	GO:0055114|oxidation-reduction process;	black
VIT_200s0199g00160	.	.	.	PREDICTED: uncharacterized protein LOC100853624 [Vitis vinifera]	.	black
VIT_201s0010g01390	.	.	.	PREDICTED: BTB/POZ domain-containing protein At3g19850 [Vitis vinifera]	GO:0016567|protein ubiquitination;	black
VIT_206s0009g01670	.	.	.	unnamed protein product [Vitis vinifera]	GO:0009688|abscisic acid biosynthetic process;	black
VIT_205s0077g00670	.	.	.	PREDICTED: uncharacterized protein LOC100267130 [Vitis vinifera]	.	black
VIT_206s0004g04320	frmA, ADH5, adhC; S-(hydroxymethyl)glutathione dehydrogenase / alcohol dehydrogenase [EC:1.1.1.284 1.1.1.1]	K00121	COG1062	unnamed protein product [Vitis vinifera]	.	black
VIT_205s0020g04600	.	.	.	PREDICTED: uncharacterized protein LOC100252711 [Vitis vinifera]	.	black
VIT_206s0061g00770	RP-L9, MRPL9, rplI; large subunit ribosomal protein L9	K02939	COG0359	PREDICTED: 50S ribosomal protein L9, chloroplastic [Vitis vinifera]	GO:0006412|translation;	black
VIT_200s2279g00010	.	.	COG5035	PREDICTED: ALA-interacting subunit 3 [Vitis vinifera]	.	black
VIT_212s0028g00050	.	.	.	PREDICTED: PLASMODESMATA CALLOSE-BINDING PROTEIN 2-like isoform X1 [Vitis vinifera]	GO:0005975|carbohydrate metabolic process;GO:0071555|cell wall organization;GO:0006952|defense response;	black
VIT_212s0134g00510	petC; cytochrome b6-f complex iron-sulfur subunit [EC:1.10.9.1]	K02636	COG0723	PREDICTED: cytochrome b6-f complex iron-sulfur subunit, chloroplastic isoform X1 [Vitis vinifera]	GO:0050832|defense response to fungus;GO:0009595|detection of biotic stimulus;GO:0009867|jasmonic acid mediated signaling pathway;GO:0000165|MAPK cascade;GO:0031348|negative regulation of defense response;GO:0010196|nonphotochemical quenching;GO:0006098|pentose-phosphate shunt;GO:0009767|photosynthetic electron transport chain;GO:0010207|photosystem II assembly;GO:0009657|plastid organization;GO:…	black
VIT_202s0025g02840	ANK; ankyrin	K10380	COG0666	PREDICTED: ankyrin repeat domain-containing protein 17-like isoform X1 [Vitis vinifera]	.	black
VIT_213s0084g00840	.	.	.	unnamed protein product [Vitis vinifera]	.	black
VIT_215s0046g01880	RHA1; RING-H2 zinc finger protein RHA1	K16281	.	PREDICTED: E3 ubiquitin-protein ligase RHA1B [Vitis vinifera]	GO:0016567|protein ubiquitination;GO:0046686|response to cadmium ion;GO:0010200|response to chitin;	black
VIT_208s0007g02170	.	.	.	PREDICTED: protein yippee-like [Vitis vinifera]	.	black
VIT_203s0038g00490	.	.	.	unnamed protein product [Vitis vinifera]	GO:0045893|positive regulation of transcription, DNA-templated;GO:0006351|transcription, DNA-templated;	black
VIT_201s0010g03370	.	.	COG0091	hypothetical protein VITISV_011749 [Vitis vinifera]	GO:0006412|translation;	black
VIT_205s0020g01970	.	.	COG5066	PREDICTED: vesicle-associated protein 1-2 [Vitis vinifera]	GO:0046907|intracellular transport;GO:0016032|viral process;	black
VIT_206s0009g02020	TUBB; tubulin beta	K07375	COG5023	uncharacterized protein LOC100381281 [Zea mays]	GO:0007017|microtubule-based process;GO:0051258|protein polymerization;	black
VIT_201s0026g01430	.	.	.	hypothetical protein VITISV_030649 [Vitis vinifera]	GO:0017004|cytochrome complex assembly;GO:0055114|oxidation-reduction process;GO:0015979|photosynthesis;	black
VIT_215s0046g01190	.	.	.	PREDICTED: hydroquinone glucosyltransferase [Vitis vinifera]	.	black
VIT_200s0194g00070	.	.	.	PREDICTED: zinc finger protein CONSTANS-LIKE 9 [Vitis vinifera]	GO:0006355|regulation of transcription, DNA-templated;	black
VIT_203s0167g00190	.	.	COG2124	PREDICTED: cytochrome P450 714C2 [Vitis vinifera]	.	black
VIT_218s0001g09530	.	.	.	PREDICTED: uncharacterized protein LOC100248821 isoform X1 [Vitis vinifera]	GO:0016567|protein ubiquitination;	black
VIT_207s0141g00610	DRIP; E3 ubiquitin-protein ligase DRIP [EC:2.3.2.27]	K16277	.	PREDICTED: E3 ubiquitin protein ligase DRIP2 [Vitis vinifera]	GO:0051865|protein autoubiquitination;GO:0016567|protein ubiquitination;GO:0009414|response to water deprivation;	black
VIT_201s0150g00280	.	.	.	PREDICTED: uncharacterized protein At4g14100 [Vitis vinifera]	.	black
VIT_208s0040g02460	.	.	COG0096	unnamed protein product [Vitis vinifera]	GO:0006412|translation;	black
VIT_216s0050g01020	.	.	COG0515	PREDICTED: probable receptor-like protein kinase At5g24010 [Vitis vinifera]	.	black
VIT_213s0073g00120	RP-S17e, RPS17; small subunit ribosomal protein S17e	K02962	COG1383	unnamed protein product [Vitis vinifera]	GO:0006412|translation;	black
VIT_218s0089g00340	.	.	.	PREDICTED: uncharacterized protein slp1 [Vitis vinifera]	GO:0034975|protein folding in endoplasmic reticulum;	black
VIT_200s0800g00010	.	.	.	PREDICTED: lactosylceramide 4-alpha-galactosyltransferase [Vitis vinifera]	.	black
VIT_202s0154g00190	.	.	COG2072	unnamed protein product [Vitis vinifera]	.	black
VIT_206s0004g01180	.	.	.	PREDICTED: peroxidase A2 [Vitis vinifera]	GO:0042744|hydrogen peroxide catabolic process;GO:0006979|response to oxidative stress;	black
VIT_203s0017g01460	.	.	.	hypothetical protein L484_017734 [Morus notabilis]	.	black
VIT_204s0008g04380	.	.	.	PREDICTED: VIN3-like protein 1 [Vitis vinifera]	GO:0016568|chromatin modification;GO:0009908|flower development;GO:0016571|histone methylation;GO:0045814|negative regulation of gene expression, epigenetic;GO:0061087|positive regulation of histone H3-K27 methylation;GO:0051571|positive regulation of histone H3-K4 methylation;GO:0006355|regulation of transcription, DNA-templated;GO:0009409|response to cold;GO:0048572|short-day photoperiodism;GO:…	black
VIT_204s0044g01000	.	.	COG4677	PREDICTED: probable pectinesterase/pectinesterase inhibitor 51 [Vitis vinifera]	GO:0042545|cell wall modification;GO:0045490|pectin catabolic process;	black
VIT_209s0002g06760	.	.	COG1502	phospholipase D alpha [Vitis vinifera]	GO:0016042|lipid catabolic process;GO:0046470|phosphatidylcholine metabolic process;	black
VIT_219s0090g01780	.	.	.	PREDICTED: zinc finger CCCH domain-containing protein 18 [Vitis vinifera]	.	black
VIT_209s0002g04330	RP-S17, MRPS17, rpsQ; small subunit ribosomal protein S17	K02961	COG0186	unnamed protein product [Vitis vinifera]	GO:0032544|plastid translation;	black
VIT_219s0014g03460	.	.	.	PREDICTED: transmembrane protein 184C isoform X1 [Vitis vinifera]	.	black
VIT_200s0174g00330	.	.	.	PREDICTED: formin-like protein 1 [Vitis vinifera]	.	black
VIT_207s0197g00010	RP-L25, rplY; large subunit ribosomal protein L25	K02897	COG1825	PREDICTED: uncharacterized protein LOC100251177 [Vitis vinifera]	GO:0006412|translation;	black
VIT_205s0077g01750	.	.	.	PREDICTED: senescence-associated carboxylesterase 101-like [Vitis vinifera]	GO:0007568|aging;GO:0006952|defense response;GO:0016042|lipid catabolic process;GO:0006629|lipid metabolic process;GO:1900426|positive regulation of defense response to bacterium;GO:1902290|positive regulation of defense response to oomycetes;GO:0002230|positive regulation of defense response to virus by host;GO:1900057|positive regulation of leaf senescence;	black
VIT_218s0072g01040	.	.	.	PREDICTED: alkaline/neutral invertase CINV2 [Vitis vinifera]	GO:0048364|root development;GO:0005987|sucrose catabolic process;	black
VIT_218s0001g13870	.	.	.	PREDICTED: protein IQ-DOMAIN 32 isoform X1 [Vitis vinifera]	GO:0009737|response to abscisic acid;	black
VIT_200s0370g00070	EPHX2; soluble epoxide hydrolase / lipid-phosphate phosphatase [EC:3.3.2.10 3.1.3.76]	K08726	.	PREDICTED: bifunctional epoxide hydrolase 2 isoform X3 [Vitis vinifera]	GO:0019369|arachidonic acid metabolic process;GO:0006874|cellular calcium ion homeostasis;GO:0042632|cholesterol homeostasis;GO:0016311|dephosphorylation;GO:0017144|drug metabolic process;GO:0019373|epoxygenase P450 pathway;GO:0006954|inflammatory response;GO:0046839|phospholipid dephosphorylation;GO:0010628|positive regulation of gene expression;GO:0045909|positive regulation of vasodilation;GO:…	black
VIT_214s0068g00750	.	.	.	hypothetical protein VITISV_044234 [Vitis vinifera]	.	black
VIT_201s0011g06050	.	.	.	hypothetical protein VITISV_029929 [Vitis vinifera]	.	black
VIT_200s0227g00200	.	.	.	PREDICTED: formin-like protein 1 [Vitis vinifera]	GO:0030036|actin cytoskeleton organization;GO:0045010|actin nucleation;GO:0051016|barbed-end actin filament capping;	black
VIT_219s0090g01490	.	.	COG0584	PREDICTED: glycerophosphodiester phosphodiesterase GDPDL4 [Vitis vinifera]	GO:0006071|glycerol metabolic process;GO:0010442|guard cell morphogenesis;GO:0006629|lipid metabolic process;GO:0052541|plant-type cell wall cellulose metabolic process;GO:0010026|trichome differentiation;	black
VIT_214s0171g00170	.	.	.	PREDICTED: uncharacterized protein LOC100266440 [Vitis vinifera]	.	black
VIT_218s0001g13570	.	.	.	PREDICTED: uncharacterized TPR repeat-containing protein At1g05150-like [Vitis vinifera]	.	black
VIT_205s0020g01140	RP-L18, MRPL18, rplR; large subunit ribosomal protein L18	K02881	COG0256	PREDICTED: 50S ribosomal protein L18, chloroplastic [Vitis vinifera]	GO:0006412|translation;	black
VIT_202s0154g00080	.	.	COG2132	PREDICTED: monocopper oxidase-like protein SKU5 [Vitis vinifera]	GO:0009932|cell tip growth;	black
VIT_211s0016g04500	PPP2R5; serine/threonine-protein phosphatase 2A regulatory subunit B'	K11584	.	PREDICTED: serine/threonine protein phosphatase 2A 57 kDa regulatory subunit B' iota isoform [Vitis vinifera]	GO:0007165|signal transduction;	black
VIT_219s0014g02440	TC.MATE, SLC47A, norM, mdtK, dinF; multidrug resistance protein, MATE family	K03327	COG0534	PREDICTED: MATE efflux family protein ALF5 [Vitis vinifera]	.	black
VIT_219s0085g00880	SSADH; succinate-semialdehyde dehydrogenase, mitochondrial [EC:1.2.1.24]	K17761	.	PREDICTED: succinate-semialdehyde dehydrogenase, mitochondrial-like [Vitis vinifera]	GO:0009450|gamma-aminobutyric acid catabolic process;GO:0006540|glutamate decarboxylation to succinate;GO:0072593|reactive oxygen species metabolic process;GO:0009408|response to heat;GO:0009416|response to light stimulus;	black
VIT_219s0014g02340	.	.	COG0631	PREDICTED: probable protein phosphatase 2C 39 [Vitis vinifera]	GO:0006470|protein dephosphorylation;	black
VIT_217s0000g07460	.	.	.	PREDICTED: pentatricopeptide repeat-containing protein At4g22760 [Vitis vinifera]	.	black
VIT_206s0004g05680	GST, gst; glutathione S-transferase [EC:2.5.1.18]	K00799	.	PREDICTED: uncharacterized protein LOC100246830 [Vitis vinifera]	GO:0009751|response to salicylic acid;GO:0009636|response to toxic substance;GO:0009407|toxin catabolic process;	black
VIT_208s0040g01580	.	.	COG0515	PREDICTED: probable receptor-like protein kinase At5g47070 [Vitis vinifera]	.	black
VIT_206s0061g00670	.	.	COG1028	PREDICTED: salutaridine reductase-like [Vitis vinifera]	GO:0009820|alkaloid metabolic process;	black
VIT_205s0020g00730	.	.	COG0515	PREDICTED: probable receptor-like protein kinase At5g18500 [Vitis vinifera]	.	black
VIT_203s0091g01060	CYCD1_2_4; cyclin D1/2/4, plant	K18810	COG5024	PREDICTED: cyclin-D2-1 [Vitis vinifera]	GO:0007049|cell cycle;GO:0051301|cell division;GO:0051726|regulation of cell cycle;	black
VIT_218s0072g00240	ZDHHC9_14_18; palmitoyltransferase ZDHHC9/14/18 [EC:2.3.1.225]	K16675	COG5273	PREDICTED: protein S-acyltransferase 8-like [Vitis vinifera]	.	black
VIT_206s0061g01120	AXS; UDP-apiose/xylose synthase	K12449	COG0451	PREDICTED: UDP-D-apiose/UDP-D-xylose synthase 2 [Vitis vinifera]	GO:0071555|cell wall organization;	black
VIT_219s0085g00650	.	.	COG0053	PREDICTED: metal tolerance protein 10 [Vitis vinifera]	.	black
VIT_200s0804g00020	.	.	.	PREDICTED: uncharacterized protein LOC100256691 [Vitis vinifera]	.	black
VIT_201s0127g00850	.	.	.	PREDICTED: probable polygalacturonase non-catalytic subunit JP650 [Vitis vinifera]	.	black
VIT_210s0597g00020	.	.	.	unnamed protein product [Vitis vinifera]	.	black
VIT_205s0077g01730	.	.	.	PREDICTED: senescence-associated carboxylesterase 101-like [Vitis vinifera]	GO:0007568|aging;GO:0006952|defense response;GO:0016042|lipid catabolic process;GO:0006629|lipid metabolic process;GO:1900426|positive regulation of defense response to bacterium;GO:1902290|positive regulation of defense response to oomycetes;GO:0002230|positive regulation of defense response to virus by host;GO:1900057|positive regulation of leaf senescence;	black
VIT_217s0000g10280	.	.	COG0105	PREDICTED: nucleoside diphosphate kinase 2, chloroplastic [Vitis vinifera]	GO:0006241|CTP biosynthetic process;GO:0006183|GTP biosynthetic process;GO:0006228|UTP biosynthetic process;	black
VIT_212s0028g02350	.	.	.	PREDICTED: transcription factor bHLH30 [Vitis vinifera]	GO:0006355|regulation of transcription, DNA-templated;GO:0006351|transcription, DNA-templated;	black
VIT_205s0020g00440	.	.	.	PREDICTED: uncharacterized protein LOC100252933 isoform X1 [Vitis vinifera]	GO:0010036|response to boron-containing substance;	black
VIT_218s0117g00390	.	.	.	PREDICTED: uncharacterized protein LOC104882714 [Vitis vinifera]	GO:0006355|regulation of transcription, DNA-templated;	black
VIT_204s0008g05120	LYPLA2; lysophospholipase II [EC:3.1.1.5]	K06130	COG0400	PREDICTED: acyl-protein thioesterase 2 isoform X1 [Vitis vinifera]	GO:0006631|fatty acid metabolic process;	black
VIT_212s0059g00250	.	.	.	PREDICTED: probable polyol transporter 4 [Vitis vinifera]	GO:0008643|carbohydrate transport;	black
VIT_218s0001g08550	.	.	COG0654	PREDICTED: squalene monooxygenase [Vitis vinifera]	.	black
VIT_215s0021g00520	.	.	.	PREDICTED: uncharacterized protein LOC100244411 [Vitis vinifera]	.	black
VIT_218s0001g14360	TUBB; tubulin beta	K07375	COG5023	PREDICTED: tubulin beta-1 chain [Vitis vinifera]	GO:0007017|microtubule-based process;GO:0051258|protein polymerization;GO:0009416|response to light stimulus;GO:0009826|unidimensional cell growth;	black
VIT_212s0134g00200	.	.	.	PREDICTED: uncharacterized protein LOC100243023 [Vitis vinifera]	.	black
VIT_212s0059g01250	.	.	.	PREDICTED: endoglucanase 11 [Vitis vinifera]	GO:0071555|cell wall organization;GO:0030245|cellulose catabolic process;	black
VIT_206s0004g02520	.	.	.	PREDICTED: uncharacterized protein LOC100853565 isoform X1 [Vitis vinifera]	GO:0050832|defense response to fungus;GO:0009755|hormone-mediated signaling pathway;GO:0031348|negative regulation of defense response;GO:0009789|positive regulation of abscisic acid-activated signaling pathway;GO:0046777|protein autophosphorylation;GO:0009737|response to abscisic acid;GO:0007178|transmembrane receptor protein serine/threonine kinase signaling pathway;	black
VIT_217s0000g03670	.	.	.	PREDICTED: uncharacterized protein LOC100249284 [Vitis vinifera]	.	black
VIT_200s0375g00050	.	.	.	unnamed protein product [Vitis vinifera]	.	black
VIT_216s0050g00760	.	.	COG1028	PREDICTED: short-chain dehydrogenase TIC 32, chloroplastic isoform X1 [Vitis vinifera]	GO:0015031|protein transport;	black
VIT_205s0020g00870	.	.	.	hypothetical protein VITISV_020812 [Vitis vinifera]	GO:0034196|acylglycerol transport;GO:1990052|ER to chloroplast lipid transport;	black
VIT_208s0007g06450	FAD2; omega-6 fatty acid desaturase (delta-12 desaturase) [EC:1.14.19.-]	K10256	COG3239	PREDICTED: omega-6 fatty acid desaturase, endoplasmic reticulum isozyme 2 [Vitis vinifera]	GO:0006636|unsaturated fatty acid biosynthetic process;	black
VIT_204s0008g05480	.	.	.	unnamed protein product [Vitis vinifera]	GO:0007163|establishment or maintenance of cell polarity;GO:0001578|microtubule bundle formation;GO:0000226|microtubule cytoskeleton organization;GO:0009825|multidimensional cell growth;GO:0010091|trichome branching;	black
VIT_213s0067g01150	.	.	.	PREDICTED: gibberellin 2-beta-dioxygenase 1 [Vitis vinifera]	.	black
VIT_217s0000g03010	.	.	.	PREDICTED: CDP-diacylglycerol--serine O-phosphatidyltransferase 1-like [Vitis vinifera]	GO:0006646|phosphatidylethanolamine biosynthetic process;GO:0006659|phosphatidylserine biosynthetic process;	black
VIT_212s0134g00550	SLC29A1_2_3, ENT1_2_3; solute carrier family 29 (equilibrative nucleoside transporter), member 1/2/3	K15014	.	PREDICTED: equilibrative nucleotide transporter 3 [Vitis vinifera]	GO:1901642|nucleoside transmembrane transport;GO:0015858|nucleoside transport;	black
VIT_219s0085g01030	.	.	.	metacaspase-5-like [Vitis vinifera]	GO:0043068|positive regulation of programmed cell death;	black
VIT_200s0771g00020	.	.	.	PREDICTED: pentatricopeptide repeat-containing protein At3g49710 [Vitis vinifera]	.	black
VIT_205s0102g00660	.	.	.	unnamed protein product [Vitis vinifera]	.	black
VIT_214s0006g00630	.	.	.	PREDICTED: glutathione S-transferase DHAR3, chloroplastic [Vitis vinifera]	GO:0055114|oxidation-reduction process;GO:0010731|protein glutathionylation;GO:0009735|response to cytokinin;GO:0009636|response to toxic substance;	black
VIT_201s0026g00330	.	.	.	PREDICTED: uncharacterized protein LOC100263777 isoform X1 [Vitis vinifera]	.	black
VIT_215s0046g00410	SIAH1; E3 ubiquitin-protein ligase SIAH1 [EC:2.3.2.27]	K04506	.	hypothetical protein VITISV_009585 [Vitis vinifera]	GO:0007275|multicellular organismal development;GO:0006511|ubiquitin-dependent protein catabolic process;	black
VIT_210s0003g02780	.	.	.	PREDICTED: uncharacterized protein LOC100250442 [Vitis vinifera]	.	black
VIT_203s0038g03990	SLC35A1_2_3; solute carrier family 35 (UDP-sugar transporter), member A1/2/3	K15272	COG0697	PREDICTED: CMP-sialic acid transporter 4 [Vitis vinifera]	GO:0015780|nucleotide-sugar transport;GO:0015739|sialic acid transport;	black
VIT_216s0022g00660	otsB; trehalose 6-phosphate phosphatase [EC:3.1.3.12]	K01087	COG1877	PREDICTED: trehalose-phosphate phosphatase A [Vitis vinifera]	GO:0016311|dephosphorylation;GO:0005992|trehalose biosynthetic process;	black
VIT_207s0191g00030	.	.	COG1100	PREDICTED: ras-related protein Rab11D [Vitis vinifera]	GO:0015031|protein transport;GO:0007264|small GTPase mediated signal transduction;	black
VIT_214s0030g02170	.	.	.	PREDICTED: uncharacterized protein LOC100265852 [Vitis vinifera]	.	black
VIT_215s0021g00890	ATL4; E3 ubiquitin-protein ligase ATL4 [EC:2.3.2.27]	K10663	.	unnamed protein product [Vitis vinifera]	GO:0016567|protein ubiquitination;	black
VIT_218s0001g04760	.	.	COG1911	PREDICTED: putative 60S ribosomal protein L30-1 [Vitis vinifera]	GO:0006412|translation;	black
VIT_209s0018g01950	.	.	COG1215	PREDICTED: probable xyloglucan glycosyltransferase 5 [Vitis vinifera]	GO:0071555|cell wall organization;	black
VIT_216s0098g00770	ILR1; IAA-amino acid hydrolase [EC:3.5.1.-]	K14664	COG1473	PREDICTED: IAA-amino acid hydrolase ILR1-like 5 [Vitis vinifera]	GO:0009850|auxin metabolic process;	black
VIT_217s0000g07560	.	.	.	PREDICTED: enhanced disease susceptibility 1 isoform X1 [Vitis vinifera]	GO:0010618|aerenchyma formation;GO:0071327|cellular response to trehalose stimulus;GO:0009816|defense response to bacterium, incompatible interaction;GO:0002213|defense response to insect;GO:0009873|ethylene-activated signaling pathway;GO:0010150|leaf senescence;GO:0016042|lipid catabolic process;GO:0006629|lipid metabolic process;GO:0031348|negative regulation of defense response;GO:0010105|nega…	black
VIT_204s0069g00780	.	.	COG1215	PREDICTED: probable xyloglucan glycosyltransferase 5 [Vitis vinifera]	GO:0071555|cell wall organization;	black
VIT_211s0052g01560	TC.MATE, SLC47A, norM, mdtK, dinF; multidrug resistance protein, MATE family	K03327	COG0534	PREDICTED: MATE efflux family protein 5-like isoform X1 [Vitis vinifera]	.	black
VIT_216s0022g00450	.	.	.	PREDICTED: cell number regulator 6 [Vitis vinifera]	.	black
VIT_215s0046g02730	.	.	.	PREDICTED: putative disease resistance protein At1g50180 [Vitis vinifera]	GO:0006952|defense response;	black
VIT_211s0016g02960	.	.	.	PREDICTED: glucan endo-1,3-beta-glucosidase 13 [Vitis vinifera]	GO:0005975|carbohydrate metabolic process;GO:0071555|cell wall organization;GO:0006952|defense response;	black
VIT_208s0032g00150	.	.	.	unnamed protein product [Vitis vinifera]	.	black
VIT_200s0194g00280	CYCD3; cyclin D3, plant	K14505	COG5024	unnamed protein product [Vitis vinifera]	GO:0051301|cell division;GO:0000082|G1/S transition of mitotic cell cycle;GO:0007067|mitotic nuclear division;GO:0051726|regulation of cell cycle;GO:0009735|response to cytokinin;GO:0009744|response to sucrose;GO:0048316|seed development;	black
VIT_205s0020g03180	psaD; photosystem I subunit II	K02692	.	PREDICTED: photosystem I reaction center subunit II, chloroplastic [Vitis vinifera]	GO:0015979|photosynthesis;	black
VIT_213s0064g00670	.	.	.	PREDICTED: photosystem II 5 kDa protein, chloroplastic [Vitis vinifera]	GO:0015979|photosynthesis;	black
VIT_205s0077g01450	.	.	COG5641	PREDICTED: GATA transcription factor 16 [Vitis vinifera]	GO:0006351|transcription, DNA-templated;	black
VIT_207s0129g00420	.	.	.	PREDICTED: uncharacterized protein At2g23090 [Vitis vinifera]	.	black
VIT_201s0011g02470	CML; calcium-binding protein CML	K13448	COG5126	PREDICTED: probable calcium-binding protein CML16 [Vitis vinifera]	.	black
VIT_218s0001g09040	.	.	.	PREDICTED: LIM domain-containing protein WLIM1 [Vitis vinifera]	GO:0051017|actin filament bundle assembly;	black
VIT_209s0002g04880	.	.	COG0438	PREDICTED: uncharacterized protein LOC100246448 isoform X2 [Vitis vinifera]	GO:0071793|bacillithiol biosynthetic process;	black
VIT_204s0023g03810	.	.	.	PREDICTED: jasmonate O-methyltransferase-like [Vitis vinifera]	.	black
VIT_206s0004g00620	.	.	COG4638	PREDICTED: protochlorophyllide-dependent translocon component 52, chloroplastic-like [Vitis vinifera]	GO:0015031|protein transport;	black
VIT_214s0006g02760	.	.	.	PREDICTED: uncharacterized protein LOC100263470 [Vitis vinifera]	.	black
VIT_214s0108g01300	.	.	.	PREDICTED: cell division topological specificity factor homolog, chloroplastic [Vitis vinifera]	GO:0051301|cell division;GO:0010020|chloroplast fission;GO:0032955|regulation of barrier septum assembly;	black
VIT_206s0061g00350	.	.	COG1131	PREDICTED: ABC transporter G family member 3 isoform X1 [Vitis vinifera]	GO:0006810|transport;	black
VIT_217s0000g04660	aguA; agmatine deiminase [EC:3.5.3.12]	K10536	COG2957	PREDICTED: agmatine deiminase [Vitis vinifera]	GO:0006596|polyamine biosynthetic process;GO:0033388|putrescine biosynthetic process from arginine;	black
VIT_217s0000g08200	.	.	.	PREDICTED: uncharacterized protein LOC100241599 [Vitis vinifera]	.	black
VIT_208s0056g01000	TC.MATE, SLC47A, norM, mdtK, dinF; multidrug resistance protein, MATE family	K03327	COG0534	PREDICTED: protein TRANSPARENT TESTA 12-like [Vitis vinifera]	GO:0009813|flavonoid biosynthetic process;GO:1902600|hydrogen ion transmembrane transport;GO:0010231|maintenance of seed dormancy;GO:0010023|proanthocyanidin biosynthetic process;	black
VIT_201s0011g05580	.	.	.	PREDICTED: probable inactive receptor kinase RLK902 [Vitis vinifera]	GO:0009755|hormone-mediated signaling pathway;GO:0046777|protein autophosphorylation;GO:0007178|transmembrane receptor protein serine/threonine kinase signaling pathway;	black
VIT_205s0049g00390	.	.	COG3491	PREDICTED: 1-aminocyclopropane-1-carboxylate oxidase homolog 1-like [Vitis vinifera]	.	black
VIT_202s0154g00050	.	.	.	PREDICTED: thylakoid lumenal protein At1g12250, chloroplastic-like isoform X1 [Vitis vinifera]	.	black
VIT_210s0116g01780	E1.11.1.7; peroxidase [EC:1.11.1.7]	K00430	.	PREDICTED: peroxidase 42 [Vitis vinifera]	GO:0042744|hydrogen peroxide catabolic process;GO:0006979|response to oxidative stress;GO:0048511|rhythmic process;	black
VIT_206s0004g04310	frmA, ADH5, adhC; S-(hydroxymethyl)glutathione dehydrogenase / alcohol dehydrogenase [EC:1.1.1.284 1.1.1.1]	K00121	COG1062	unnamed protein product [Vitis vinifera]	.	black
VIT_200s1247g00020	RP-L25, rplY; large subunit ribosomal protein L25	K02897	COG1825	PREDICTED: uncharacterized protein LOC100854002 [Vitis vinifera]	GO:0006412|translation;	black
VIT_207s0141g00360	.	.	COG3675	PREDICTED: phospholipase A1-Igamma2, chloroplastic-like [Vitis vinifera]	GO:0016042|lipid catabolic process;	black
VIT_214s0066g00370	.	.	COG0515	PREDICTED: serine/threonine-protein kinase HT1 [Vitis vinifera]	.	black
VIT_215s0046g02110	.	.	.	PREDICTED: late embryogenesis abundant protein Lea14-A [Vitis vinifera]	GO:0009269|response to desiccation;	black
VIT_216s0050g00100	.	.	.	PREDICTED: myosin-3 [Vitis vinifera]	.	black
VIT_200s2705g00010	.	.	.	unnamed protein product [Vitis vinifera]	.	black
VIT_200s0897g00010	.	.	.	PREDICTED: probable LRR receptor-like serine/threonine-protein kinase At5g10290 isoform X1 [Vitis vinifera]	.	black
VIT_213s0156g00060	PPP2C; serine/threonine-protein phosphatase 2A catalytic subunit [EC:3.1.3.16]	K04382	COG0639	PREDICTED: serine/threonine-protein phosphatase PP2A-2 catalytic subunit [Vitis vinifera]	GO:0006470|protein dephosphorylation;	black
VIT_205s0049g00210	.	.	.	PREDICTED: uncharacterized protein LOC100245894 [Vitis vinifera]	.	black
VIT_212s0059g02250	RP-L6, MRPL6, rplF; large subunit ribosomal protein L6	K02933	COG0097	PREDICTED: 50S ribosomal protein L6, chloroplastic [Vitis vinifera]	GO:0009735|response to cytokinin;GO:0006412|translation;	black
VIT_214s0066g01860	.	.	.	PREDICTED: uncharacterized protein LOC100852925 [Vitis vinifera]	GO:0009736|cytokinin-activated signaling pathway;GO:0009740|gibberellic acid mediated signaling pathway;GO:0007275|multicellular organismal development;GO:0048510|regulation of timing of transition from vegetative to reproductive phase;GO:0006355|regulation of transcription, DNA-templated;GO:0006351|transcription, DNA-templated;GO:0010026|trichome differentiation;	black
VIT_206s0004g00880	.	.	.	PREDICTED: protein YLS3-like [Vitis vinifera]	GO:0006869|lipid transport;	black
VIT_215s0048g00370	E2.2.1.1, tktA, tktB; transketolase [EC:2.2.1.1]	K00615	COG0021	PREDICTED: transketolase, chloroplastic [Vitis vinifera]	GO:0019253|reductive pentose-phosphate cycle;	black
VIT_212s0057g01430	.	.	.	PREDICTED: uncharacterized protein LOC100252914 [Vitis vinifera]	.	black
VIT_205s0020g01420	.	.	.	PREDICTED: flowering-promoting factor 1-like protein 3 [Vitis vinifera]	.	black
VIT_216s0148g00320	.	.	.	PREDICTED: glycerophosphodiester phosphodiesterase protein kinase domain-containing GDPDL2-like [Vitis vinifera]	GO:0006968|cellular defense response;GO:0006071|glycerol metabolic process;GO:0006629|lipid metabolic process;	black
VIT_214s0066g00560	RP-L27Ae, RPL27A; large subunit ribosomal protein L27Ae	K02900	COG0200	PREDICTED: 60S ribosomal protein L27a-3 [Vitis vinifera]	GO:0006412|translation;	black
VIT_203s0132g00100	.	.	.	PREDICTED: HVA22-like protein i [Vitis vinifera]	GO:0042538|hyperosmotic salinity response;GO:0009737|response to abscisic acid;GO:0009409|response to cold;GO:0009414|response to water deprivation;	black
VIT_208s0007g06170	.	.	.	PREDICTED: extended synaptotagmin-1 [Vitis vinifera]	.	black
VIT_205s0049g00400	.	.	COG3491	PREDICTED: 1-aminocyclopropane-1-carboxylate oxidase homolog 1 [Vitis vinifera]	.	black
VIT_219s0015g00690	RIN4; RPM1-interacting protein 4	K13456	.	unnamed protein product [Vitis vinifera]	GO:0010204|defense response signaling pathway, resistance gene-independent;GO:0009816|defense response to bacterium, incompatible interaction;GO:0034051|negative regulation of plant-type hypersensitive response;GO:0009626|plant-type hypersensitive response;GO:0006468|protein phosphorylation;GO:0002237|response to molecule of bacterial origin;	black
VIT_208s0058g01420	.	.	.	PREDICTED: uncharacterized protein LOC100267058 [Vitis vinifera]	.	black
VIT_209s0070g00270	RP-S17, MRPS17, rpsQ; small subunit ribosomal protein S17	K02961	COG0186	PREDICTED: 30S ribosomal protein S17, chloroplastic [Vitis vinifera]	GO:0006412|translation;	black
VIT_217s0000g03130	.	.	.	PREDICTED: uncharacterized protein LOC100266291 [Vitis vinifera]	.	black
VIT_206s0004g05850	.	.	.	PREDICTED: E3 ubiquitin-protein ligase MARCH7-like [Vitis vinifera]	.	black
VIT_203s0180g00090	FLS2; LRR receptor-like serine/threonine-protein kinase FLS2 [EC:2.7.11.1]	K13420	COG4886	PREDICTED: probable LRR receptor-like serine/threonine-protein kinase At4g20940 [Vitis vinifera]	GO:0052544|defense response by callose deposition in cell wall;GO:0042742|defense response to bacterium;GO:0016045|detection of bacterium;GO:0009755|hormone-mediated signaling pathway;GO:0046777|protein autophosphorylation;GO:0006898|receptor-mediated endocytosis;GO:0010359|regulation of anion channel activity;GO:0007178|transmembrane receptor protein serine/threonine kinase signaling pathway;	black
VIT_200s0207g00210	.	.	.	PREDICTED: oxygen-evolving enhancer protein 1, chloroplastic [Vitis vinifera]	GO:0015979|photosynthesis;GO:0042549|photosystem II stabilization;	black
VIT_202s0012g01870	.	.	.	PREDICTED: uncharacterized protein LOC100267682 [Vitis vinifera]	.	black
VIT_209s0002g02640	RP-S30e, RPS30; small subunit ribosomal protein S30e	K02983	.	unnamed protein product [Vitis vinifera]	GO:0006412|translation;	black
VIT_209s0070g00210	.	.	COG1914	PREDICTED: metal transporter Nramp6 [Vitis vinifera]	GO:0070574|cadmium ion transmembrane transport;GO:0055072|iron ion homeostasis;	black
VIT_206s0009g01110	SLC24A6, NCKX6; solute carrier family 24 (sodium/potassium/calcium exchanger), member 6	K13754	COG0530	PREDICTED: cation/calcium exchanger 1-like [Vitis vinifera]	GO:0006813|potassium ion transport;GO:0006814|sodium ion transport;	black
VIT_206s0004g07790	.	.	.	PREDICTED: LOB domain-containing protein 15 [Vitis vinifera]	.	black
VIT_212s0028g03230	RFA1, RPA1, rpa; replication factor A1	K07466	COG1599	unnamed protein product [Vitis vinifera]	GO:0006310|DNA recombination;GO:0006281|DNA repair;GO:0006260|DNA replication;	black
VIT_205s0020g01930	.	.	.	PREDICTED: tubby-like F-box protein 3 [Vitis vinifera]	.	black
VIT_213s0019g04390	.	.	COG5641	PREDICTED: GATA transcription factor 8-like [Vitis vinifera]	GO:0007623|circadian rhythm;GO:0045893|positive regulation of transcription, DNA-templated;GO:0009845|seed germination;GO:0006351|transcription, DNA-templated;	black
VIT_212s0028g00040	.	.	.	unnamed protein product [Vitis vinifera]	.	black
VIT_215s0046g02190	WRKY22; WRKY transcription factor 22	K13425	.	PREDICTED: WRKY transcription factor 22 [Vitis vinifera]	GO:0006952|defense response;GO:0010150|leaf senescence;GO:0010200|response to chitin;GO:0006351|transcription, DNA-templated;	black
VIT_205s0020g01643	.	.	.	PREDICTED: uncharacterized protein LOC100245862 [Vitis vinifera]	.	black
VIT_206s0009g00690	NEK; NIMA (never in mitosis gene a)-related kinase [EC:2.7.11.1]	K08857	.	PREDICTED: serine/threonine-protein kinase Nek5 [Vitis vinifera]	GO:0043622|cortical microtubule organization;GO:0009913|epidermal cell differentiation;GO:0007017|microtubule-based process;GO:0006468|protein phosphorylation;	black
VIT_205s0020g01110	.	.	.	PREDICTED: protein notum homolog isoform X1 [Vitis vinifera]	GO:0030178|negative regulation of Wnt signaling pathway;GO:1990697|protein depalmitoleylation;GO:0016055|Wnt signaling pathway;	black
VIT_207s0129g00090	RP-L26e, RPL26; large subunit ribosomal protein L26e	K02898	COG0198	PREDICTED: 60S ribosomal protein L26-1 [Vitis vinifera]	GO:0009409|response to cold;GO:0006412|translation;	black
VIT_200s0471g00010	.	.	.	PREDICTED: U-box domain-containing protein 30 [Vitis vinifera]	GO:0071472|cellular response to salt stress;GO:1901001|negative regulation of response to salt stress;	black
VIT_211s0016g00100	.	.	.	PREDICTED: dedicator of cytokinesis protein 8 isoform X3 [Vitis vinifera]	GO:0043547|positive regulation of GTPase activity;GO:0007264|small GTPase mediated signal transduction;	black
VIT_201s0146g00070	.	.	COG1028	PREDICTED: 11-beta-hydroxysteroid dehydrogenase 1B isoform X1 [Vitis vinifera]	GO:0006694|steroid biosynthetic process;	black
VIT_212s0059g02110	GAUT; alpha-1,4-galacturonosyltransferase [EC:2.4.1.43]	K13648	.	PREDICTED: probable galacturonosyltransferase 10 [Vitis vinifera]	GO:0071555|cell wall organization;GO:0045489|pectin biosynthetic process;	black
VIT_214s0066g02020	.	.	COG3104	PREDICTED: protein NRT1/ PTR FAMILY 5.8 [Vitis vinifera]	GO:0009624|response to nematode;	black
VIT_205s0020g01440	.	.	.	PREDICTED: uncharacterized protein LOC100249327 [Vitis vinifera]	.	black
VIT_200s1614g00010	.	.	.	PREDICTED: glycerophosphodiester phosphodiesterase protein kinase domain-containing GDPDL2-like [Vitis vinifera]	GO:0006968|cellular defense response;GO:0006071|glycerol metabolic process;GO:0006629|lipid metabolic process;	black
VIT_216s0050g01300	.	.	.	PREDICTED: uncharacterized protein LOC100242355 [Vitis vinifera]	.	black
VIT_214s0006g01420	.	.	COG0515	PREDICTED: serine/threonine-protein kinase CDL1 [Vitis vinifera]	.	black
VIT_214s0068g01070	EHMT; euchromatic histone-lysine N-methyltransferase [EC:2.1.1.43]	K11420	COG3440	PREDICTED: histone-lysine N-methyltransferase, H3 lysine-9 specific SUVH4 [Vitis vinifera]	GO:0051567|histone H3-K9 methylation;GO:0016571|histone methylation;GO:0010216|maintenance of DNA methylation;GO:0018022|peptidyl-lysine methylation;	black
VIT_207s0104g00200	.	.	COG0384	unnamed protein product [Vitis vinifera]	GO:0009058|biosynthetic process;GO:0030277|maintenance of gastrointestinal epithelium;GO:0010633|negative regulation of epithelial cell migration;GO:0050680|negative regulation of epithelial cell proliferation;GO:0010719|negative regulation of epithelial to mesenchymal transition;GO:0060394|negative regulation of pathway-restricted SMAD protein phosphorylation;GO:0060392|negative regulation of SM…	black
VIT_215s0048g01750	.	.	.	hypothetical protein VITISV_011425 [Vitis vinifera]	.	black
VIT_213s0139g00220	.	.	COG4886	PREDICTED: putative disease resistance RPP13-like protein 1 [Vitis vinifera]	GO:0006952|defense response;	black
VIT_200s0813g00010	.	.	COG2233	unnamed protein product [Vitis vinifera]	GO:0055085|transmembrane transport;	black
VIT_210s0092g00240	.	.	COG1501	PREDICTED: alpha-glucosidase-like [Vitis vinifera]	.	black
VIT_214s0108g01600	UGDH, ugd; UDPglucose 6-dehydrogenase [EC:1.1.1.22]	K00012	COG1004	PREDICTED: UDP-glucose 6-dehydrogenase 1 [Vitis vinifera]	GO:0006065|UDP-glucuronate biosynthetic process;	black
VIT_207s0005g06180	RPM1, RPS3; disease resistance protein RPM1	K13457	.	PREDICTED: disease resistance protein RPM1-like [Vitis vinifera]	GO:0009626|plant-type hypersensitive response;	black
VIT_212s0035g00270	petF; ferredoxin	K02639	COG0633	PREDICTED: ferredoxin-like [Vitis vinifera]	GO:0022900|electron transport chain;	black
VIT_207s0005g06220	RPM1, RPS3; disease resistance protein RPM1	K13457	.	PREDICTED: disease resistance protein RPM1-like isoform X1 [Vitis vinifera]	GO:0009626|plant-type hypersensitive response;	black
VIT_218s0001g02570	ILR1; IAA-amino acid hydrolase [EC:3.5.1.-]	K14664	COG1473	PREDICTED: IAA-amino acid hydrolase ILR1-like 6 [Vitis vinifera]	GO:0009694|jasmonic acid metabolic process;GO:0010112|regulation of systemic acquired resistance;GO:0009753|response to jasmonic acid;	black
VIT_208s0032g00470	.	.	COG1472	PREDICTED: lysosomal beta glucosidase-like isoform X1 [Vitis vinifera]	GO:0085030|mutualism;GO:2000899|xyloglucan catabolic process;	black
VIT_212s0057g00220	.	.	.	PREDICTED: uncharacterized protein LOC100853006 [Vitis vinifera]	.	black
VIT_205s0020g04610	.	.	COG0515	PREDICTED: lysM domain receptor-like kinase 4 [Vitis vinifera]	GO:0071323|cellular response to chitin;GO:0009755|hormone-mediated signaling pathway;GO:0045087|innate immune response;GO:0046777|protein autophosphorylation;GO:0007178|transmembrane receptor protein serine/threonine kinase signaling pathway;	black
VIT_202s0087g00400	.	.	.	PREDICTED: uncharacterized protein LOC100245856 [Vitis vinifera]	.	black
VIT_212s0028g03910	.	.	COG1266	PREDICTED: uncharacterized protein LOC100265959 isoform X1 [Vitis vinifera]	.	black
VIT_216s0039g02020	.	.	COG1215	PREDICTED: cellulose synthase-like protein D3 [Vitis vinifera]	GO:0071555|cell wall organization;GO:0030244|cellulose biosynthetic process;GO:0097502|mannosylation;GO:0009409|response to cold;	black
VIT_206s0004g00720	.	.	.	PREDICTED: glucan endo-1,3-beta-glucosidase 4 isoform X1 [Vitis vinifera]	GO:0005975|carbohydrate metabolic process;GO:0006952|defense response;	black
VIT_219s0015g01800	.	.	.	PREDICTED: uncharacterized protein LOC100246258 [Vitis vinifera]	GO:0016192|vesicle-mediated transport;	black
VIT_202s0488g00020	PPT; palmitoyl-protein thioesterase [EC:3.1.2.22]	K01074	COG1075	PREDICTED: palmitoyl-protein thioesterase 1-like [Vitis vinifera]	GO:0044257|cellular protein catabolic process;GO:0007005|mitochondrion organization;GO:0018991|oviposition;GO:0009791|post-embryonic development;GO:0002084|protein depalmitoylation;GO:0006898|receptor-mediated endocytosis;	black
VIT_218s0001g08450	E2.6.1.42, ilvE; branched-chain amino acid aminotransferase [EC:2.6.1.42]	K00826	COG0115	unnamed protein product [Vitis vinifera]	GO:0009097|isoleucine biosynthetic process;GO:0009098|leucine biosynthetic process;GO:0071669|plant-type cell wall organization or biogenesis;GO:0009099|valine biosynthetic process;	black
VIT_214s0068g00330	.	.	.	PREDICTED: transcription factor TCP13 [Vitis vinifera]	GO:0030154|cell differentiation;GO:0048366|leaf development;GO:0009965|leaf morphogenesis;GO:0045962|positive regulation of development, heterochronic;GO:0031347|regulation of defense response;GO:0006355|regulation of transcription, DNA-templated;GO:0006351|transcription, DNA-templated;	black
VIT_204s0008g06570	E5.4.99.5; chorismate mutase [EC:5.4.99.5]	K01850	COG1605	PREDICTED: chorismate mutase 2 [Vitis vinifera]	GO:0009073|aromatic amino acid family biosynthetic process;GO:0046417|chorismate metabolic process;	black
VIT_213s0067g01450	.	.	.	PREDICTED: LOB domain-containing protein 21 [Vitis vinifera]	.	black
VIT_212s0134g00590	.	.	.	hypothetical protein VITISV_009941 [Vitis vinifera]	GO:0009698|phenylpropanoid metabolic process;	black
VIT_219s0015g02410	.	.	COG0515	unnamed protein product [Vitis vinifera]	GO:0048544|recognition of pollen;	black
VIT_208s0007g08470	E2.1.1.41, SMT1, ERG6; sterol 24-C-methyltransferase [EC:2.1.1.41]	K00559	.	PREDICTED: cycloartenol-C-24-methyltransferase [Vitis vinifera]	GO:0009793|embryo development ending in seed dormancy;GO:0006696|ergosterol biosynthetic process;GO:0032259|methylation;GO:0016126|sterol biosynthetic process;	black
VIT_205s0020g04400	E3.6.3.8; Ca2+-transporting ATPase [EC:3.6.3.8]	K01537	.	unnamed protein product [Vitis vinifera]	.	black
VIT_206s0004g03070	.	.	.	PREDICTED: zinc finger protein JACKDAW-like [Vitis vinifera]	GO:0006355|regulation of transcription, DNA-templated;GO:0006351|transcription, DNA-templated;	black
VIT_203s0038g00230	.	.	COG1409	PREDICTED: purple acid phosphatase [Vitis vinifera]	.	black
VIT_200s0415g00080	.	.	COG1472	PREDICTED: probable beta-D-xylosidase 6 [Vitis vinifera]	GO:0005975|carbohydrate metabolic process;	black
VIT_219s0014g00710	.	.	.	PREDICTED: probable LRR receptor-like serine/threonine-protein kinase At1g53440 [Vitis vinifera]	.	black
VIT_216s0050g01310	.	.	.	PREDICTED: uncharacterized protein LOC100852496 [Vitis vinifera]	.	black
VIT_218s0001g06220	.	.	.	PREDICTED: F-box protein FBW2 [Vitis vinifera]	GO:0010629|negative regulation of gene expression;GO:0010608|posttranscriptional regulation of gene expression;GO:0016567|protein ubiquitination;GO:0009737|response to abscisic acid;	black
VIT_200s0207g00080	.	.	COG0697	PREDICTED: CMP-sialic acid transporter 2-like [Vitis vinifera]	GO:0015739|sialic acid transport;	black
VIT_218s0157g00190	CHK; choline/ethanolamine kinase [EC:2.7.1.32 2.7.1.82]	K14156	COG0510	PREDICTED: probable choline kinase 1 [Vitis vinifera]	GO:0006657|CDP-choline pathway;GO:0009611|response to wounding;	black
VIT_208s0007g00510	.	.	.	PREDICTED: scarecrow-like protein 9 [Vitis vinifera]	GO:0006355|regulation of transcription, DNA-templated;GO:0006351|transcription, DNA-templated;	black
VIT_205s0077g01720	.	.	.	PREDICTED: senescence-associated carboxylesterase 101-like [Vitis vinifera]	GO:0007568|aging;GO:0006952|defense response;GO:0016042|lipid catabolic process;GO:0006629|lipid metabolic process;GO:1900426|positive regulation of defense response to bacterium;GO:1902290|positive regulation of defense response to oomycetes;GO:0002230|positive regulation of defense response to virus by host;GO:1900057|positive regulation of leaf senescence;	black
VIT_216s0100g00290	SORD, gutB; L-iditol 2-dehydrogenase [EC:1.1.1.14]	K00008	COG1063	L-idonate 5-dehydrogenase [Gossypium arboreum]	GO:0046183|L-idonate catabolic process;	black
VIT_205s0094g00350	E3.2.1.14; chitinase [EC:3.2.1.14]	K01183	.	unnamed protein product [Vitis vinifera]	GO:0016998|cell wall macromolecule catabolic process;GO:0006032|chitin catabolic process;GO:0006952|defense response;GO:0000272|polysaccharide catabolic process;	black
VIT_207s0005g01320	.	.	.	PREDICTED: uncharacterized protein LOC100253802 [Vitis vinifera]	.	black
VIT_206s0009g00810	.	.	COG1472	PREDICTED: lysosomal beta glucosidase-like [Vitis vinifera]	GO:0085030|mutualism;GO:2000899|xyloglucan catabolic process;	black
VIT_210s0003g04040	.	.	.	PREDICTED: uncharacterized protein LOC100853685 [Vitis vinifera]	.	black
VIT_215s0048g01740	.	.	.	PREDICTED: growth-regulating factor 9 isoform X1 [Vitis vinifera]	GO:0032502|developmental process;GO:0006355|regulation of transcription, DNA-templated;GO:0006351|transcription, DNA-templated;	black
VIT_218s0076g00210	.	.	COG0429	PREDICTED: embryogenesis-associated protein EMB8-like isoform X1 [Vitis vinifera]	.	black
VIT_210s0003g03810	.	.	.	PREDICTED: protein TIFY 5A-like [Vitis vinifera]	GO:0006952|defense response;GO:0006355|regulation of transcription, DNA-templated;GO:0006351|transcription, DNA-templated;	black
VIT_200s0259g00025	.	.	.	PREDICTED: mulatexin-like [Vitis vinifera]	.	black
VIT_215s0021g01040	.	.	COG2124	PREDICTED: cytochrome P450 714C2 [Vitis vinifera]	.	black
VIT_201s0244g00030	.	.	COG0236	PREDICTED: acyl carrier protein 1, chloroplastic [Vitis vinifera]	GO:0006633|fatty acid biosynthetic process;	black
VIT_214s0060g01270	.	.	COG0564	PREDICTED: RNA pseudouridine synthase 1 [Vitis vinifera]	GO:0006457|protein folding;GO:0001522|pseudouridine synthesis;GO:0034976|response to endoplasmic reticulum stress;GO:0009408|response to heat;GO:0009644|response to high light intensity;GO:0042542|response to hydrogen peroxide;	black
VIT_204s0008g03780	.	.	COG5147	PREDICTED: myb-related protein 3R-1-like isoform X1 [Vitis vinifera]	.	black
VIT_209s0002g06260	.	.	.	PREDICTED: probable disease resistance protein At5g63020 isoform X2 [Vitis vinifera]	GO:0006952|defense response;	black
VIT_209s0002g01730	E3.6.3.1; phospholipid-translocating ATPase [EC:3.6.3.1]	K01530	COG0474	PREDICTED: putative phospholipid-transporting ATPase 4 isoform X2 [Vitis vinifera]	.	black
VIT_205s0049g02240	.	.	.	PREDICTED: uncharacterized protein LOC100240897 [Vitis vinifera]	.	black
VIT_201s0010g02090	.	.	.	PREDICTED: zinc finger protein NUTCRACKER-like [Vitis vinifera]	GO:0006355|regulation of transcription, DNA-templated;GO:0006351|transcription, DNA-templated;	black
VIT_209s0070g00160	.	.	.	PREDICTED: CBL-interacting protein kinase 02 isoform X1 [Vitis vinifera]	GO:0010540|basipetal auxin transport;GO:0042538|hyperosmotic salinity response;GO:0007275|multicellular organismal development;GO:0009651|response to salt stress;GO:0009414|response to water deprivation;GO:0007165|signal transduction;	black
VIT_217s0000g03210	.	.	COG5243	PREDICTED: uncharacterized protein LOC100245764 [Vitis vinifera]	GO:0016567|protein ubiquitination;GO:0040008|regulation of growth;	black
VIT_212s0055g00465	.	.	.	PREDICTED: uncharacterized protein LOC104756979 [Camelina sativa]	.	black
VIT_214s0006g00450	.	.	COG5147	PREDICTED: protein ODORANT1 [Vitis vinifera]	GO:0006355|regulation of transcription, DNA-templated;GO:0006351|transcription, DNA-templated;	black
VIT_218s0001g15450	.	.	COG1062	alcohol dehydrogenase 3 [Vitis vinifera]	.	black
VIT_212s0057g00890	.	.	.	PREDICTED: glucan endo-1,3-beta-glucosidase 9 [Vitis vinifera]	GO:0005975|carbohydrate metabolic process;GO:0071555|cell wall organization;GO:0006952|defense response;	black
VIT_218s0122g00750	.	.	.	PREDICTED: uncharacterized protein LOC100246169 isoform X1 [Vitis vinifera]	.	black
VIT_201s0011g00110	.	.	COG5068	PREDICTED: MADS-box protein CMB1 [Vitis vinifera]	GO:0006351|transcription, DNA-templated;	black
VIT_202s0025g01790	.	.	COG1215	PREDICTED: cellulose synthase-like protein G3 [Vitis vinifera]	GO:0071555|cell wall organization;GO:0030244|cellulose biosynthetic process;	black
VIT_212s0035g00970	.	.	.	unnamed protein product [Vitis vinifera]	GO:0043488|regulation of mRNA stability;	black
VIT_207s0031g00260	.	.	.	PREDICTED: uncharacterized protein LOC100268130 [Vitis vinifera]	.	black
VIT_201s0011g06330	PRC1; protein regulator of cytokinesis 1	K16732	.	PREDICTED: 65-kDa microtubule-associated protein 6 isoform X1 [Vitis vinifera]	GO:0000910|cytokinesis;GO:0000226|microtubule cytoskeleton organization;GO:0007067|mitotic nuclear division;	black
VIT_203s0091g00430	UAF30, SPP27; upstream activation factor subunit UAF30	K15223	COG5531	PREDICTED: upstream activation factor subunit spp27 [Vitis vinifera]	GO:0045943|positive regulation of transcription from RNA polymerase I promoter;GO:0006351|transcription, DNA-templated;	black
VIT_204s0008g05010	.	.	.	PREDICTED: uncharacterized protein LOC100252479 [Vitis vinifera]	.	black
VIT_218s0001g12970	.	.	.	hypothetical protein VITISV_030445 [Vitis vinifera]	GO:0006351|transcription, DNA-templated;	black
VIT_202s0012g01420	.	.	.	PREDICTED: ribonucleoprotein At2g37220, chloroplastic [Vitis vinifera]	GO:0006397|mRNA processing;	black
VIT_201s0026g00670	.	.	.	PREDICTED: uncharacterized protein LOC100260319 [Vitis vinifera]	.	black
VIT_207s0031g03170	AGPAT3_4; lysophosphatidic acid acyltransferase / lysophosphatidylinositol acyltransferase [EC:2.3.1.51 2.3.1.-]	K13523	COG0204	unnamed protein product [Vitis vinifera]	GO:0016024|CDP-diacylglycerol biosynthetic process;GO:0007275|multicellular organismal development;	black
VIT_213s0019g05160	.	.	COG1523	PREDICTED: pullulanase 1, chloroplastic isoform X1 [Vitis vinifera]	GO:0019252|starch biosynthetic process;GO:0005983|starch catabolic process;	black
VIT_208s0007g07000	.	.	.	PREDICTED: dirigent protein 22 [Vitis vinifera]	.	black
VIT_207s0129g00160	RP-L26e, RPL26; large subunit ribosomal protein L26e	K02898	COG0198	PREDICTED: 60S ribosomal protein L26-1 [Vitis vinifera]	GO:0009409|response to cold;GO:0006412|translation;	black
VIT_205s0094g00930	.	.	COG1607	PREDICTED: acyl-coenzyme A thioesterase 9, mitochondrial [Vitis vinifera]	.	black
VIT_216s0050g01620	.	.	COG1131	PREDICTED: ABC transporter G family member 4-like [Vitis vinifera]	GO:0006810|transport;	black
VIT_208s0032g00560	.	.	COG5082	PREDICTED: uncharacterized protein LOC100252970 isoform X8 [Vitis vinifera]	.	black
VIT_208s0040g00480	.	.	.	PREDICTED: uncharacterized protein LOC100249911 [Vitis vinifera]	.	black
VIT_208s0007g02970	.	.	.	PREDICTED: uncharacterized protein LOC100266598 [Vitis vinifera]	.	black
VIT_219s0027g01060	TIF31, CLU1; protein TIF31	K03255	.	unnamed protein product [Vitis vinifera]	GO:0048312|intracellular distribution of mitochondria;	black
VIT_217s0000g01250	.	.	COG4398	PREDICTED: F-box/LRR-repeat protein At5g63520 [Vitis vinifera]	.	black
VIT_201s0010g00950	EPT1; ethanolaminephosphotransferase [EC:2.7.8.1]	K00993	COG5050	PREDICTED: choline/ethanolaminephosphotransferase 1 [Vitis vinifera]	GO:0006646|phosphatidylethanolamine biosynthetic process;	black
VIT_207s0031g02240	MLO; mlo protein	K08472	.	PREDICTED: MLO-like protein 10 [Vitis vinifera]	GO:0006952|defense response;GO:0009607|response to biotic stimulus;	black
VIT_214s0081g00060	.	.	.	PREDICTED: photosystem II reaction center W protein, chloroplastic [Vitis vinifera]	GO:0015979|photosynthesis;	black
VIT_211s0016g05300	HMOX, hmuO, ho; heme oxygenase [EC:1.14.99.3]	K00510	.	PREDICTED: heme oxygenase 1, chloroplastic [Vitis vinifera]	GO:0016117|carotenoid biosynthetic process;GO:0071494|cellular response to UV-C;GO:0010019|chloroplast-nucleus signaling pathway;GO:0009813|flavonoid biosynthetic process;GO:0006788|heme oxidation;GO:0015979|photosynthesis;GO:0010024|phytochromobilin biosynthetic process;GO:0010075|regulation of meristem growth;	black
VIT_212s0059g01810	psb27; photosystem II Psb27 protein	K08902	.	unnamed protein product [Vitis vinifera]	GO:0010207|photosystem II assembly;GO:0010206|photosystem II repair;	black
VIT_204s0008g01160	.	.	.	PREDICTED: zinc finger protein NUTCRACKER-like [Vitis vinifera]	GO:0006355|regulation of transcription, DNA-templated;GO:0006351|transcription, DNA-templated;	black
VIT_201s0026g00880	.	.	.	PREDICTED: vegetative incompatibility protein HET-E-1 [Vitis vinifera]	.	black
VIT_212s0057g00570	.	.	.	PREDICTED: zinc finger CCCH domain-containing protein 18 isoform X1 [Vitis vinifera]	.	black
VIT_213s0147g00110	petF; ferredoxin	K02639	COG0633	unnamed protein product [Vitis vinifera]	GO:0022900|electron transport chain;	black
VIT_213s0019g00240	.	.	.	unnamed protein product [Vitis vinifera]	.	black
VIT_214s0068g00730	.	.	.	PREDICTED: uncharacterized protein LOC100253147 [Vitis vinifera]	.	black
VIT_214s0068g01300	SPT; serine palmitoyltransferase [EC:2.3.1.50]	K00654	COG0156	PREDICTED: long chain base biosynthesis protein 2a isoform X2 [Vitis vinifera]	GO:0009058|biosynthetic process;GO:0006665|sphingolipid metabolic process;	black
VIT_214s0068g00130	.	.	COG0515	PREDICTED: receptor-like protein kinase FERONIA [Vitis vinifera]	GO:0009738|abscisic acid-activated signaling pathway;GO:0009742|brassinosteroid mediated signaling pathway;GO:0050832|defense response to fungus;GO:0009873|ethylene-activated signaling pathway;GO:0009755|hormone-mediated signaling pathway;GO:0009788|negative regulation of abscisic acid-activated signaling pathway;GO:0030308|negative regulation of cell growth;GO:0010483|pollen tube reception;GO:00…	black
VIT_200s0203g00150	.	.	.	PREDICTED: uncharacterized protein LOC100261837 [Vitis vinifera]	.	black
VIT_207s0031g02390	.	.	COG0531	PREDICTED: lipase-like PAD4 isoform X1 [Vitis vinifera]	GO:0010618|aerenchyma formation;GO:0071327|cellular response to trehalose stimulus;GO:0009816|defense response to bacterium, incompatible interaction;GO:0002213|defense response to insect;GO:0009873|ethylene-activated signaling pathway;GO:0010150|leaf senescence;GO:0016042|lipid catabolic process;GO:0006629|lipid metabolic process;GO:0031348|negative regulation of defense response;GO:0010105|nega…	black
VIT_212s0028g01350	.	.	.	PREDICTED: probable LRR receptor-like serine/threonine-protein kinase At1g07650 [Vitis vinifera]	.	black
VIT_200s0271g00100	.	.	.	PREDICTED: uncharacterized protein LOC104878282, partial [Vitis vinifera]	.	black
VIT_201s0011g03070	RAV; RAV-like factor	K09287	.	PREDICTED: AP2/ERF and B3 domain-containing transcription factor RAV1-like [Vitis vinifera]	GO:0009873|ethylene-activated signaling pathway;GO:0048573|photoperiodism, flowering;GO:0006351|transcription, DNA-templated;	black
VIT_201s0011g03610	.	.	.	PREDICTED: IST1-like protein [Vitis vinifera]	GO:0007049|cell cycle;GO:0051301|cell division;	black
VIT_209s0002g06680	.	.	.	PREDICTED: uncharacterized protein LOC100242179 [Vitis vinifera]	.	black
VIT_210s0003g01280	.	.	.	PREDICTED: protein LIGHT-DEPENDENT SHORT HYPOCOTYLS 10 [Vitis vinifera]	GO:0009299|mRNA transcription;GO:0009886|post-embryonic morphogenesis;GO:0006355|regulation of transcription, DNA-templated;	black
VIT_205s0020g02210	AHP; histidine-containing phosphotransfer peotein	K14490	COG2198	PREDICTED: histidine-containing phosphotransfer protein 1 [Vitis vinifera]	GO:0009736|cytokinin-activated signaling pathway;GO:0000160|phosphorelay signal transduction system;GO:0016310|phosphorylation;	black
VIT_209s0002g06290	.	.	.	PREDICTED: uncharacterized protein LOC100244693 [Vitis vinifera]	.	black
VIT_212s0055g01150	.	.	.	PREDICTED: BRASSINOSTEROID INSENSITIVE 1-associated receptor kinase 1-like isoform X1 [Vitis vinifera]	.	black
VIT_207s0104g01160	.	.	.	PREDICTED: mitochondrial substrate carrier family protein ucpB [Vitis vinifera]	GO:0006839|mitochondrial transport;	black
VIT_215s0046g00230	.	.	.	PREDICTED: LOB domain-containing protein 1-like [Vitis vinifera]	.	black
VIT_213s0084g00850	.	.	COG0431	PREDICTED: NADPH:quinone oxidoreductase [Vitis vinifera]	GO:0042742|defense response to bacterium;GO:0009735|response to cytokinin;GO:0009651|response to salt stress;	black
VIT_200s0207g00250	.	.	.	PREDICTED: uncharacterized protein LOC100262366 [Vitis vinifera]	.	black
VIT_212s0055g00490	.	.	COG0699	PREDICTED: dynamin-like protein ARC5 [Vitis vinifera]	GO:0010020|chloroplast fission;GO:0007623|circadian rhythm;GO:0016559|peroxisome fission;	black
VIT_201s0127g00130	.	.	COG0515	PREDICTED: cysteine-rich receptor-like protein kinase 3 [Vitis vinifera]	GO:0009755|hormone-mediated signaling pathway;GO:0046777|protein autophosphorylation;GO:0007178|transmembrane receptor protein serine/threonine kinase signaling pathway;	black
VIT_209s0018g01870	serA, PHGDH; D-3-phosphoglycerate dehydrogenase [EC:1.1.1.95]	K00058	COG0111	PREDICTED: D-3-phosphoglycerate dehydrogenase 3, chloroplastic-like [Vitis vinifera]	GO:0006564|L-serine biosynthetic process;	black
VIT_213s0019g05380	.	.	.	PREDICTED: uncharacterized protein LOC100249596 [Vitis vinifera]	.	black
VIT_216s0022g01430	.	.	.	PREDICTED: protein EXORDIUM-like 3 [Vitis vinifera]	GO:0080167|response to karrikin;	black
VIT_213s0064g01080	.	.	.	PREDICTED: thylakoid lumenal 19 kDa protein, chloroplastic [Vitis vinifera]	GO:0015979|photosynthesis;	black
VIT_205s0049g01130	.	.	COG0667	PREDICTED: aldo-keto reductase isoform X1 [Vitis vinifera]	.	black
VIT_205s0094g00780	.	.	COG0031	PREDICTED: cysteine synthase, chloroplastic/chromoplastic [Vitis vinifera]	GO:0006535|cysteine biosynthetic process from serine;	black
VIT_206s0004g05780	.	.	.	PREDICTED: UDP-glucose iridoid glucosyltransferase-like [Vitis vinifera]	GO:1900994|(-)-secologanin biosynthetic process;	black
VIT_212s0134g00380	.	.	.	unnamed protein product [Vitis vinifera]	GO:0048544|recognition of pollen;	black
VIT_204s0023g01220	WBP1; oligosaccharyltransferase complex subunit beta	K12670	.	PREDICTED: dolichyl-diphosphooligosaccharide--protein glycosyltransferase 48 kDa subunit isoform X4 [Vitis vinifera]	GO:0009664|plant-type cell wall organization;GO:0018279|protein N-linked glycosylation via asparagine;GO:0009826|unidimensional cell growth;	black
VIT_214s0006g03260	gluP; rhomboid protease GluP [EC:3.4.21.105]	K19225	COG0705	PREDICTED: uncharacterized protein LOC100256693 [Vitis vinifera]	.	black
VIT_218s0122g00620	CCR; cinnamoyl-CoA reductase [EC:1.2.1.44]	K09753	COG0451	PREDICTED: cinnamoyl-CoA reductase 2 [Vitis vinifera]	GO:0007623|circadian rhythm;GO:0006952|defense response;GO:0042754|negative regulation of circadian rhythm;GO:0009699|phenylpropanoid biosynthetic process;GO:0009409|response to cold;	black
VIT_217s0000g04270	PPIB, ppiB; peptidyl-prolyl cis-trans isomerase B (cyclophilin B) [EC:5.2.1.8]	K03768	COG0652	PREDICTED: peptidyl-prolyl cis-trans isomerase CYP26-2, chloroplastic [Vitis vinifera]	GO:0006457|protein folding;	black
VIT_201s0026g01890	SLC35B1; solute carrier family 35 (UDP-galactose transporter), member B1	K15275	COG0697	PREDICTED: UDP-galactose/UDP-glucose transporter 3 [Vitis vinifera]	GO:0008643|carbohydrate transport;GO:0009553|embryo sac development;GO:0030968|endoplasmic reticulum unfolded protein response;GO:0009555|pollen development;GO:0015786|UDP-glucose transport;	black
VIT_204s0023g02690	.	.	COG1874	PREDICTED: beta-galactosidase 3 [Vitis vinifera]	GO:0005975|carbohydrate metabolic process;	black
VIT_218s0001g09890	serA, PHGDH; D-3-phosphoglycerate dehydrogenase [EC:1.1.1.95]	K00058	COG0111	PREDICTED: D-3-phosphoglycerate dehydrogenase 3, chloroplastic-like [Vitis vinifera]	GO:0009793|embryo development ending in seed dormancy;GO:0006564|L-serine biosynthetic process;GO:0009561|megagametogenesis;GO:0009555|pollen development;	black
VIT_218s0001g12170	.	.	COG2124	PREDICTED: cytochrome P450 734A1 [Vitis vinifera]	.	black
VIT_204s0023g01880	.	.	.	unnamed protein product [Vitis vinifera]	GO:0048574|long-day photoperiodism, flowering;GO:0006355|regulation of transcription, DNA-templated;GO:0006351|transcription, DNA-templated;	black
VIT_208s0007g02500	.	.	.	PREDICTED: uncharacterized protein LOC100254596 [Vitis vinifera]	.	black
VIT_206s0004g01380	.	.	.	PREDICTED: G-type lectin S-receptor-like serine/threonine-protein kinase RLK1 [Vitis vinifera]	.	black
VIT_200s0434g00090	.	.	.	unnamed protein product [Vitis vinifera]	.	black
VIT_203s0097g00160	K09264; MADS-box transcription factor, plant	K09264	COG5068	unnamed protein product [Vitis vinifera]	GO:0071249|cellular response to nitrate;GO:0048527|lateral root development;GO:0010167|response to nitrate;GO:0007584|response to nutrient;GO:0006351|transcription, DNA-templated;	black
VIT_204s0044g01740	HMGCR; hydroxymethylglutaryl-CoA reductase (NADPH) [EC:1.1.1.34]	K00021	COG1257	PREDICTED: 3-hydroxy-3-methylglutaryl-coenzyme A reductase 1-like [Vitis vinifera]	GO:0015936|coenzyme A metabolic process;GO:0008299|isoprenoid biosynthetic process;	black
VIT_212s0059g02290	.	.	.	PREDICTED: transmembrane protein 97 [Vitis vinifera]	.	black
VIT_204s0043g01040	.	.	.	unnamed protein product [Vitis vinifera]	GO:0016567|protein ubiquitination;	black
VIT_216s0050g01840	.	.	COG0464	unnamed protein product [Vitis vinifera]	GO:0031122|cytoplasmic microtubule organization;GO:0045041|protein import into mitochondrial intermembrane space;	black
VIT_217s0053g00380	.	.	COG1297	PREDICTED: probable metal-nicotianamine transporter YSL7 [Vitis vinifera]	GO:0055085|transmembrane transport;	black
VIT_208s0040g01520	.	.	.	PREDICTED: scopoletin glucosyltransferase [Vitis vinifera]	.	black
VIT_203s0038g02150	.	.	.	PREDICTED: uncharacterized protein At2g29880-like [Vitis vinifera]	.	black
VIT_205s0020g03590	.	.	.	PREDICTED: uncharacterized protein LOC100257987 isoform X1 [Vitis vinifera]	.	black
VIT_203s0017g00560	.	.	COG4886	unnamed protein product [Vitis vinifera]	GO:0006952|defense response;	black
VIT_205s0020g00970	.	.	COG2050	PREDICTED: uncharacterized protein LOC100259669 [Vitis vinifera]	.	black
VIT_204s0044g01010	.	.	COG4677	PREDICTED: probable pectinesterase/pectinesterase inhibitor 51 [Vitis vinifera]	GO:0042545|cell wall modification;GO:0045490|pectin catabolic process;	black
VIT_207s0129g00960	.	.	COG0515	PREDICTED: probable receptor-like protein kinase At5g24010 [Vitis vinifera]	.	black
VIT_206s0004g06390	.	.	.	PREDICTED: anthocyanidin 3-O-glucosyltransferase 2 [Vitis vinifera]	GO:0009813|flavonoid biosynthetic process;GO:0052696|flavonoid glucuronidation;	black
VIT_218s0122g00330	.	.	.	PREDICTED: uncharacterized protein LOC100247851 [Vitis vinifera]	.	black
VIT_217s0000g06970	dgkA, DGK; diacylglycerol kinase (ATP) [EC:2.7.1.107]	K00901	.	PREDICTED: diacylglycerol kinase 1 [Vitis vinifera]	GO:0006952|defense response;GO:0035556|intracellular signal transduction;GO:0007205|protein kinase C-activating G-protein coupled receptor signaling pathway;	black
VIT_218s0001g11650	.	.	.	PREDICTED: pentatricopeptide repeat-containing protein At2g15690-like [Vitis vinifera]	.	black
VIT_201s0011g03760	.	.	.	PREDICTED: uncharacterized protein LOC100244117 [Vitis vinifera]	.	black
VIT_203s0017g01710	.	.	.	PREDICTED: uncharacterized protein LOC100253491 [Vitis vinifera]	.	black
VIT_212s0055g00940	.	.	COG0659	PREDICTED: sulfate transporter 1.3-like [Vitis vinifera]	.	black
VIT_201s0010g00710	.	.	.	PREDICTED: putative U-box domain-containing protein 42 [Vitis vinifera]	.	black
VIT_208s0007g05970	.	.	COG1409	PREDICTED: probable inactive purple acid phosphatase 16 [Vitis vinifera]	GO:0016311|dephosphorylation;	black
VIT_219s0027g00200	.	.	.	PREDICTED: photosystem II 10 kDa polypeptide, chloroplastic [Vitis vinifera]	GO:0015979|photosynthesis;	black
VIT_213s0019g02300	.	.	.	unnamed protein product [Vitis vinifera]	.	black
VIT_214s0060g00690	.	.	.	unnamed protein product [Vitis vinifera]	GO:0015031|protein transport;GO:0007264|small GTPase mediated signal transduction;GO:0016192|vesicle-mediated transport;	black
VIT_213s0158g00370	.	.	.	PREDICTED: zinc finger CCCH domain-containing protein 53 isoform X1 [Vitis vinifera]	.	black
VIT_216s0100g01210	.	.	COG0794	unnamed protein product [Vitis vinifera]	GO:0005975|carbohydrate metabolic process;GO:0019647|formaldehyde assimilation via ribulose monophosphate cycle;	black
VIT_204s0008g03050	argB; acetylglutamate kinase [EC:2.7.2.8]	K00930	COG0548	PREDICTED: acetylglutamate kinase, chloroplastic [Vitis vinifera]	GO:0042450|arginine biosynthetic process via ornithine;GO:0006561|proline biosynthetic process;	black
VIT_219s0015g02210	.	.	.	unnamed protein product [Vitis vinifera]	.	black
VIT_219s0014g04630	.	.	COG0515	unnamed protein product [Vitis vinifera]	GO:0048544|recognition of pollen;	black
VIT_207s0031g02970	.	.	.	PREDICTED: uncharacterized protein LOC100244111 [Vitis vinifera]	.	black
VIT_207s0129g00950	.	.	.	hypothetical protein VITISV_027321 [Vitis vinifera]	GO:0046777|protein autophosphorylation;GO:0007165|signal transduction;GO:0007178|transmembrane receptor protein serine/threonine kinase signaling pathway;	black
VIT_200s0335g00090	.	.	.	hypothetical protein VITISV_035224 [Vitis vinifera]	GO:0006952|defense response;	black
VIT_200s0203g00140	.	.	.	hypothetical protein VITISV_034615 [Vitis vinifera]	.	black
VIT_201s0011g00690	UGDH, ugd; UDPglucose 6-dehydrogenase [EC:1.1.1.22]	K00012	COG1004	PREDICTED: UDP-glucose 6-dehydrogenase 3 [Vitis vinifera]	GO:0006065|UDP-glucuronate biosynthetic process;	black
VIT_205s0049g01320	DCTPP1; dCTP diphosphatase [EC:3.6.1.12]	K16904	COG1694	PREDICTED: dCTP pyrophosphatase 1 [Vitis vinifera]	GO:0009143|nucleoside triphosphate catabolic process;GO:0051289|protein homotetramerization;	black
VIT_204s0044g00750	.	.	COG0515	PREDICTED: G-type lectin S-receptor-like serine/threonine-protein kinase RLK1 isoform X1 [Vitis vinifera]	.	black
VIT_214s0030g01760	.	.	.	PREDICTED: uncharacterized protein LOC100267457 [Vitis vinifera]	.	black
VIT_217s0000g07400	.	.	.	unnamed protein product [Vitis vinifera]	GO:0010618|aerenchyma formation;GO:0071327|cellular response to trehalose stimulus;GO:0009816|defense response to bacterium, incompatible interaction;GO:0002213|defense response to insect;GO:0009873|ethylene-activated signaling pathway;GO:0010150|leaf senescence;GO:0016042|lipid catabolic process;GO:0006629|lipid metabolic process;GO:0031348|negative regulation of defense response;GO:0010105|nega…	black
VIT_212s0028g04000	ANK; ankyrin	K10380	COG0666	PREDICTED: ankyrin repeat-containing protein At3g12360-like isoform X1 [Vitis vinifera]	GO:0007411|axon guidance;GO:0007010|cytoskeleton organization;GO:0006888|ER to Golgi vesicle-mediated transport;GO:0006887|exocytosis;GO:0045199|maintenance of epithelial cell apical/basal polarity;GO:0010638|positive regulation of organelle organization;GO:0072661|protein targeting to plasma membrane;GO:0007165|signal transduction;	black
VIT_218s0001g14410	.	.	.	PREDICTED: uncharacterized protein LOC100241980 isoform X1 [Vitis vinifera]	.	black
VIT_214s0068g01570	.	.	COG0695	PREDICTED: glutaredoxin-C1 [Vitis vinifera]	GO:0045454|cell redox homeostasis;GO:0045892|negative regulation of transcription, DNA-templated;	black
VIT_212s0028g03210	TAT; tyrosine aminotransferase [EC:2.6.1.5]	K00815	COG0436	unnamed protein product [Vitis vinifera]	GO:0009058|biosynthetic process;GO:0006520|cellular amino acid metabolic process;GO:0006559|L-phenylalanine catabolic process;	black
VIT_213s0074g00130	.	.	COG4886	PREDICTED: putative disease resistance RPP13-like protein 1 [Vitis vinifera]	GO:0006952|defense response;	black
VIT_201s0011g02720	.	.	.	.	.	black
VIT_215s0046g01830	.	.	COG0515	unnamed protein product [Vitis vinifera]	.	black
VIT_217s0000g09170	.	.	COG0515	PREDICTED: L-type lectin-domain containing receptor kinase S.1 [Vitis vinifera]	GO:0009755|hormone-mediated signaling pathway;GO:0046777|protein autophosphorylation;GO:0007178|transmembrane receptor protein serine/threonine kinase signaling pathway;	black
VIT_210s0003g04470	.	.	COG1132	PREDICTED: ABC transporter C family member 12-like [Vitis vinifera]	GO:1902418|(+)-abscisic acid D-glucopyranosyl ester transmembrane transport;	black
VIT_206s0004g07310	.	.	.	PREDICTED: UDP-glycosyltransferase 87A1 [Vitis vinifera]	.	black
VIT_205s0062g00740	.	.	.	PREDICTED: crocetin glucosyltransferase, chloroplastic-like [Vitis vinifera]	.	black
VIT_204s0069g00920	.	.	.	PREDICTED: probable WRKY transcription factor 17 [Vitis vinifera]	GO:0042742|defense response to bacterium;GO:0010200|response to chitin;GO:0006351|transcription, DNA-templated;	black
VIT_204s0008g04240	.	.	COG0633	PREDICTED: uncharacterized protein LOC100250753 [Vitis vinifera]	.	black
VIT_218s0001g06370	.	.	.	PREDICTED: thylakoid lumenal 29 kDa protein, chloroplastic [Vitis vinifera]	GO:0006979|response to oxidative stress;	black
VIT_205s0077g01080	.	.	.	hypothetical protein VITISV_020703 [Vitis vinifera]	.	black
VIT_205s0020g00400	.	.	.	PREDICTED: probable beta-1,3-galactosyltransferase 16 [Vitis vinifera]	GO:0006486|protein glycosylation;	black
VIT_219s0015g02415	.	.	.	unnamed protein product [Vitis vinifera]	GO:0048544|recognition of pollen;	black
VIT_204s0008g02750	.	.	.	unnamed protein product [Vitis vinifera]	GO:0071333|cellular response to glucose stimulus;GO:0006351|transcription, DNA-templated;	black
VIT_219s0014g05040	.	.	.	unnamed protein product [Vitis vinifera]	GO:0030041|actin filament polymerization;GO:0045010|actin nucleation;GO:0009960|endosperm development;GO:0048317|seed morphogenesis;	black
VIT_207s0151g00930	.	.	.	PREDICTED: uncharacterized protein LOC100853449 [Vitis vinifera]	.	black
VIT_204s0044g01450	.	.	COG0457	PREDICTED: uncharacterized protein LOC100260231 [Vitis vinifera]	.	black
VIT_203s0038g00250	.	.	COG1409	PREDICTED: purple acid phosphatase [Vitis vinifera]	.	black
VIT_207s0129g00330	.	.	.	PREDICTED: LOB domain-containing protein 38 [Vitis vinifera]	.	black
VIT_208s0007g06200	.	.	.	PREDICTED: rhodanese-like domain-containing protein 9, chloroplastic [Vitis vinifera]	.	black
VIT_201s0011g04190	.	.	.	PREDICTED: uncharacterized protein LOC105135548 [Populus euphratica]	.	black
VIT_202s0025g01270	.	.	.	unnamed protein product [Vitis vinifera]	GO:0009816|defense response to bacterium, incompatible interaction;GO:0010150|leaf senescence;GO:0045893|positive regulation of transcription, DNA-templated;GO:0031347|regulation of defense response;GO:0010200|response to chitin;GO:0042542|response to hydrogen peroxide;GO:0010193|response to ozone;GO:0009751|response to salicylic acid;GO:0006351|transcription, DNA-templated;	black
VIT_205s0049g00760	.	.	.	unnamed protein product [Vitis vinifera]	.	black
VIT_209s0002g00970	.	.	COG0199	PREDICTED: 40S ribosomal protein S29-like [Vitis vinifera]	GO:0006412|translation;	black
VIT_209s0018g01240	.	.	.	PREDICTED: uncharacterized membrane protein At1g16860 [Vitis vinifera]	.	black
VIT_212s0057g00750	.	.	COG4886	hypothetical protein VITISV_036826 [Vitis vinifera]	GO:0009755|hormone-mediated signaling pathway;GO:0046777|protein autophosphorylation;	black
VIT_207s0205g00140	KIF18_19; kinesin family member 18/19	K10401	.	PREDICTED: kinesin-like protein KIF19 isoform X1 [Vitis vinifera]	GO:0060404|axonemal microtubule depolymerization;GO:0007018|microtubule-based movement;GO:0070462|plus-end specific microtubule depolymerization;	black
VIT_207s0104g00420	.	.	COG0412	PREDICTED: endo-1,3;1,4-beta-D-glucanase-like [Vitis vinifera]	.	black
VIT_219s0090g01230	.	.	.	unnamed protein product [Vitis vinifera]	GO:0043622|cortical microtubule organization;GO:0000910|cytokinesis;GO:0007067|mitotic nuclear division;	black
VIT_213s0019g02230	PAPD4, GLD2; poly(A) RNA polymerase GLD2 [EC:2.7.7.19]	K14079	COG5260	PREDICTED: poly(A) RNA polymerase GLD2 [Vitis vinifera]	GO:0002244|hematopoietic progenitor cell differentiation;GO:0071044|histone mRNA catabolic process;GO:0006397|mRNA processing;GO:0043631|RNA polyadenylation;	black
VIT_200s0202g00040	.	.	COG0666	unnamed protein product [Vitis vinifera]	.	black
VIT_212s0059g00140	.	.	.	PREDICTED: ankyrin repeat-containing protein At3g12360-like isoform X1 [Vitis vinifera]	GO:0034613|cellular protein localization;GO:0009651|response to salt stress;	black
VIT_207s0104g00490	.	.	.	PREDICTED: uncharacterized protein LOC100853168 isoform X1 [Vitis vinifera]	.	black
VIT_205s0020g01530	XXT; xyloglucan 6-xylosyltransferase [EC:2.4.2.39]	K08238	.	hypothetical protein VITISV_027412 [Vitis vinifera]	GO:0000271|polysaccharide biosynthetic process;GO:0006486|protein glycosylation;GO:0010411|xyloglucan metabolic process;	black
VIT_212s0035g00690	.	.	.	PREDICTED: transcription factor TCP8 [Vitis vinifera]	GO:0006355|regulation of transcription, DNA-templated;GO:0006351|transcription, DNA-templated;	black
VIT_214s0066g01560	CNGF; cyclic nucleotide gated channel, other eukaryote	K05391	.	hypothetical protein VITISV_020548 [Vitis vinifera]	GO:0006874|cellular calcium ion homeostasis;GO:0009860|pollen tube growth;GO:0071805|potassium ion transmembrane transport;GO:0042391|regulation of membrane potential;	black
VIT_205s0102g01090	.	.	.	unnamed protein product [Vitis vinifera]	.	black
VIT_203s0038g03560	SRP43, CAO; signal recognition particle 43 kDa protein	K12271	COG0666	PREDICTED: signal recognition particle 43 kDa protein, chloroplastic [Vitis vinifera]	GO:0045038|protein import into chloroplast thylakoid membrane;GO:0009644|response to high light intensity;	black
VIT_200s0510g00050	.	.	.	unnamed protein product [Vitis vinifera]	.	black
VIT_219s0014g04310	.	.	.	PREDICTED: uncharacterized protein LOC100262308 [Vitis vinifera]	GO:0048544|recognition of pollen;	black
VIT_206s0061g00440	.	.	.	PREDICTED: uncharacterized protein LOC100261829 [Vitis vinifera]	GO:0010286|heat acclimation;GO:0030001|metal ion transport;	black
VIT_203s0063g02240	.	.	.	PREDICTED: uncharacterized protein LOC100855200 [Vitis vinifera]	.	black
VIT_201s0011g03050	.	.	COG1442	PREDICTED: probable galacturonosyltransferase-like 3 [Vitis vinifera]	GO:0071555|cell wall organization;GO:0045489|pectin biosynthetic process;	black
VIT_200s0480g00070	.	.	.	PREDICTED: LOW QUALITY PROTEIN: polyphenol oxidase, chloroplastic [Vitis vinifera]	GO:0046148|pigment biosynthetic process;	black
VIT_211s0206g00070	.	.	.	PREDICTED: uncharacterized protein LOC100255894 [Vitis vinifera]	.	black
VIT_214s0108g00850	.	.	COG2174	PREDICTED: 60S ribosomal protein L34 [Vitis vinifera]	GO:0006412|translation;	black
VIT_209s0002g04360	.	.	.	PREDICTED: protein CURVATURE THYLAKOID 1C, chloroplastic [Vitis vinifera]	.	black
VIT_213s0019g02720	.	.	.	PREDICTED: protein GUCD1 [Vitis vinifera]	.	black
VIT_212s0028g01640	.	.	.	PREDICTED: G-type lectin S-receptor-like serine/threonine-protein kinase At5g24080 [Vitis vinifera]	GO:0009755|hormone-mediated signaling pathway;GO:0046777|protein autophosphorylation;GO:0007178|transmembrane receptor protein serine/threonine kinase signaling pathway;	black
VIT_219s0014g03850	petC; cytochrome b6-f complex iron-sulfur subunit [EC:1.10.9.1]	K02636	COG0723	PREDICTED: cytochrome b6-f complex iron-sulfur subunit 1, chloroplastic [Vitis vinifera]	GO:0050832|defense response to fungus;GO:0009595|detection of biotic stimulus;GO:0009867|jasmonic acid mediated signaling pathway;GO:0000165|MAPK cascade;GO:0031348|negative regulation of defense response;GO:0010196|nonphotochemical quenching;GO:0006098|pentose-phosphate shunt;GO:0009767|photosynthetic electron transport chain;GO:0010207|photosystem II assembly;GO:0009657|plastid organization;GO:…	black
VIT_205s0094g01130	.	.	COG2130	unnamed protein product [Vitis vinifera]	.	black
VIT_217s0119g00110	.	.	.	PREDICTED: GEM-like protein 4 [Vitis vinifera]	.	black
VIT_209s0054g00105	.	.	.	PREDICTED: LRR receptor-like serine/threonine-protein kinase FLS2 [Vitis vinifera]	GO:0009793|embryo development ending in seed dormancy;GO:0009755|hormone-mediated signaling pathway;GO:0090558|plant epidermis development;GO:0046777|protein autophosphorylation;GO:0007178|transmembrane receptor protein serine/threonine kinase signaling pathway;	black
VIT_218s0001g05180	.	.	COG1472	PREDICTED: probable beta-D-xylosidase 7 [Vitis vinifera]	GO:0005975|carbohydrate metabolic process;	black
VIT_201s0010g01660	.	.	.	PREDICTED: inactive leucine-rich repeat receptor-like serine/threonine-protein kinase At1g60630 [Vitis vinifera]	.	black
VIT_213s0019g04460	.	.	COG2986	PREDICTED: phenylalanine ammonia-lyase G1 [Vitis vinifera]	GO:0009800|cinnamic acid biosynthetic process;GO:0006559|L-phenylalanine catabolic process;	black
VIT_200s0174g00010	.	.	.	PREDICTED: uncharacterized protein LOC100854986 [Vitis vinifera]	.	black
VIT_214s0066g01820	.	.	.	PREDICTED: senescence-associated carboxylesterase 101-like [Vitis vinifera]	GO:0007568|aging;GO:0006952|defense response;GO:0016042|lipid catabolic process;GO:0006629|lipid metabolic process;GO:1900426|positive regulation of defense response to bacterium;GO:1902290|positive regulation of defense response to oomycetes;GO:0002230|positive regulation of defense response to virus by host;GO:1900057|positive regulation of leaf senescence;	black
VIT_208s0007g02440	.	.	.	PREDICTED: aspartic proteinase nepenthesin-1-like [Vitis vinifera]	.	black
VIT_200s0125g00280	psaF; photosystem I subunit III	K02694	.	PREDICTED: photosystem I reaction center subunit III, chloroplastic [Vitis vinifera]	GO:0015979|photosynthesis;	black
VIT_218s0001g06940	.	.	.	PREDICTED: purine permease 1 [Vitis vinifera]	GO:0006863|purine nucleobase transport;	black
VIT_202s0012g01640	ITPK1; inositol-1,3,4-trisphosphate 5/6-kinase / inositol-tetrakisphosphate 1-kinase [EC:2.7.1.159 2.7.1.134]	K00913	.	PREDICTED: inositol-tetrakisphosphate 1-kinase 1-like [Vitis vinifera]	GO:0032957|inositol trisphosphate metabolic process;GO:0010264|myo-inositol hexakisphosphate biosynthetic process;	black
VIT_215s0021g00540	.	.	.	PREDICTED: putative invertase inhibitor [Vitis vinifera]	.	black
VIT_209s0002g00150	.	.	.	PREDICTED: protein STRUBBELIG-RECEPTOR FAMILY 6 [Vitis vinifera]	.	black
VIT_213s0156g00150	.	.	.	PREDICTED: uncharacterized protein LOC103413557 [Malus domestica]	.	black
VIT_211s0016g01770	MAP2K1, MEK1; mitogen-activated protein kinase kinase 1 [EC:2.7.12.2]	K04368	.	PREDICTED: mitogen-activated protein kinase kinase 2 [Vitis vinifera]	GO:0000187|activation of MAPK activity;GO:0060918|auxin transport;GO:0009631|cold acclimation;GO:0009814|defense response, incompatible interaction;GO:0045087|innate immune response;GO:0009409|response to cold;GO:0009651|response to salt stress;GO:0010051|xylem and phloem pattern formation;	black
VIT_214s0068g00090	.	.	.	PREDICTED: receptor-like protein kinase FERONIA [Vitis vinifera]	GO:0009738|abscisic acid-activated signaling pathway;GO:0009742|brassinosteroid mediated signaling pathway;GO:0050832|defense response to fungus;GO:0009873|ethylene-activated signaling pathway;GO:0009755|hormone-mediated signaling pathway;GO:0009788|negative regulation of abscisic acid-activated signaling pathway;GO:0030308|negative regulation of cell growth;GO:0010483|pollen tube reception;GO:00…	black
VIT_215s0046g03570	.	.	COG1028	PREDICTED: uncharacterized protein LOC100243097 [Vitis vinifera]	GO:0006952|defense response;	black
VIT_206s0009g02550	groES, HSPE1; chaperonin GroES	K04078	COG0234	PREDICTED: 10 kDa chaperonin [Vitis vinifera]	GO:0006457|protein folding;GO:0009408|response to heat;	black
VIT_211s0016g00960	.	.	COG1404	PREDICTED: subtilisin-like protease [Vitis vinifera]	GO:0080001|mucilage extrusion from seed coat;GO:0048359|mucilage metabolic process involved in seed coat development;GO:0010214|seed coat development;	black
VIT_219s0015g02380	.	.	.	PREDICTED: uncharacterized protein LOC100248044 [Vitis vinifera]	.	black
VIT_211s0052g00260	.	.	.	unnamed protein product [Vitis vinifera]	GO:1902389|ceramide 1-phosphate transport;	black
VIT_207s0005g02590	.	.	COG5434	PREDICTED: probable polygalacturonase [Vitis vinifera]	GO:0005975|carbohydrate metabolic process;	black
VIT_208s0058g01450	.	.	.	PREDICTED: serine/threonine-protein kinase STN8, chloroplastic isoform X1 [Vitis vinifera]	GO:0042549|photosystem II stabilization;	black
VIT_218s0001g08030	.	.	COG0406	PREDICTED: phosphoglycerate mutase-like protein 1 [Vitis vinifera]	.	black
VIT_200s0304g00080	.	.	COG1877	PREDICTED: probable trehalose-phosphate phosphatase J [Vitis vinifera]	GO:0046686|response to cadmium ion;GO:0005992|trehalose biosynthetic process;	black
VIT_202s0025g00130	.	.	.	PREDICTED: uncharacterized protein LOC100246828 [Vitis vinifera]	.	black
VIT_206s0004g04860	.	.	.	PREDICTED: expansin-A4 [Vitis vinifera]	GO:0009664|plant-type cell wall organization;GO:0006949|syncytium formation;	black
VIT_206s0004g05940	UCP2_3, SLC25A8_9; solute carrier family 25 (mitochondrial uncoupling protein), member 8/9	K15103	.	Uncharacterized protein isoform 1 [Theobroma cacao]	GO:0006839|mitochondrial transport;GO:0009853|photorespiration;GO:0015992|proton transport;	black
VIT_200s0353g00050	.	.	COG0515	PREDICTED: G-type lectin S-receptor-like serine/threonine-protein kinase B120 [Vitis vinifera]	GO:0009755|hormone-mediated signaling pathway;GO:0046777|protein autophosphorylation;GO:0048544|recognition of pollen;GO:0007178|transmembrane receptor protein serine/threonine kinase signaling pathway;	black
VIT_206s0004g05310	.	.	.	PREDICTED: tropinone reductase homolog At1g07440-like isoform X3 [Vitis vinifera]	.	black
VIT_202s0033g00020	.	.	.	PREDICTED: LOW QUALITY PROTEIN: transmembrane protein 45B-like [Vitis vinifera]	.	black
VIT_201s0011g05470	.	.	.	PREDICTED: protein PLANT CADMIUM RESISTANCE 2 [Vitis vinifera]	GO:0006979|response to oxidative stress;	black
VIT_200s0265g00010	gpmB; probable phosphoglycerate mutase [EC:5.4.2.12]	K15634	COG0406	PREDICTED: probable 2-carboxy-D-arabinitol-1-phosphatase [Vitis vinifera]	.	black
VIT_203s0063g00800	.	.	COG0657	PREDICTED: probable carboxylesterase 12 [Vitis vinifera]	.	black
VIT_201s0026g02340	.	.	.	PREDICTED: probable methyltransferase PMT2 [Vitis vinifera]	.	black
VIT_212s0059g00270	E1.3.1.33, por; protochlorophyllide reductase [EC:1.3.1.33]	K00218	COG1028	PREDICTED: protochlorophyllide reductase [Vitis vinifera]	GO:0015995|chlorophyll biosynthetic process;GO:0015979|photosynthesis;	black
VIT_201s0137g00210	.	.	.	PREDICTED: photosystem II core complex proteins psbY, chloroplastic [Vitis vinifera]	GO:0015979|photosynthesis;	black
VIT_202s0025g03540	.	.	COG5023	PREDICTED: tubulin beta chain [Vitis vinifera]	GO:0007017|microtubule-based process;GO:0051258|protein polymerization;	black
VIT_216s0039g00990	GST, gst; glutathione S-transferase [EC:2.5.1.18]	K00799	.	PREDICTED: probable glutathione S-transferase [Vitis vinifera]	GO:0006952|defense response;	black
VIT_205s0020g04020	.	.	.	PREDICTED: uncharacterized protein LOC100256307 isoform X1 [Vitis vinifera]	.	black
VIT_213s0067g00080	.	.	.	PREDICTED: uncharacterized protein LOC100258677 [Vitis vinifera]	.	black
VIT_216s0050g02240	.	.	.	PREDICTED: protein CURVATURE THYLAKOID 1A, chloroplastic-like [Vitis vinifera]	.	black
VIT_200s0259g00140	.	.	.	PREDICTED: oligopeptide transporter 3-like [Vitis vinifera]	GO:0007275|multicellular organismal development;GO:0015833|peptide transport;GO:0015031|protein transport;GO:0055085|transmembrane transport;	black
VIT_214s0068g00250	.	.	.	PREDICTED: exocyst complex component EXO70B1 [Vitis vinifera]	GO:0006887|exocytosis;	black
VIT_211s0206g00080	.	.	.	PREDICTED: uncharacterized protein LOC100255894 [Vitis vinifera]	.	black
VIT_201s0026g02480	.	.	.	PREDICTED: calvin cycle protein CP12-1, chloroplastic [Vitis vinifera]	GO:0071454|cellular response to anoxia;GO:0070417|cellular response to cold;GO:0034605|cellular response to heat;GO:0080153|negative regulation of reductive pentose-phosphate cycle;GO:0018316|peptide cross-linking via L-cystine;GO:0019253|reductive pentose-phosphate cycle;GO:0009416|response to light stimulus;GO:0009744|response to sucrose;	black
VIT_208s0007g04800	cah; carbonic anhydrase [EC:4.2.1.1]	K01674	COG3338	PREDICTED: alpha carbonic anhydrase 7 [Vitis vinifera]	GO:0006730|one-carbon metabolic process;	black
VIT_214s0060g00820	.	.	.	PREDICTED: chloroplast stem-loop binding protein of 41 kDa b, chloroplastic [Vitis vinifera]	GO:0042631|cellular response to water deprivation;GO:0009658|chloroplast organization;GO:0007623|circadian rhythm;GO:0042742|defense response to bacterium;GO:0005996|monosaccharide metabolic process;GO:0032544|plastid translation;GO:0000272|polysaccharide catabolic process;GO:0045893|positive regulation of transcription, DNA-templated;GO:0045727|positive regulation of translation;GO:0009409|respo…	black
VIT_201s0010g03890	.	.	.	flowering locus C [Vitis vinifera]	.	black
VIT_200s2372g00005	.	.	.	PREDICTED: GLABRA2 expression modulator [Vitis vinifera]	GO:0051567|histone H3-K9 methylation;GO:0010482|regulation of epidermal cell division;GO:0048765|root hair cell differentiation;GO:0010026|trichome differentiation;	black
VIT_204s0008g05220	CESA; cellulose synthase A [EC:2.4.1.12]	K10999	COG1215	PREDICTED: cellulose synthase A catalytic subunit 1 [UDP-forming] [Vitis vinifera]	GO:0071555|cell wall organization;GO:0030244|cellulose biosynthetic process;GO:0042538|hyperosmotic salinity response;GO:0009833|plant-type primary cell wall biogenesis;	black
VIT_219s0014g02970	SLC44A2_4_5; solute carrier family 44 (choline transporter-like protein), member 2/4/5	K15377	.	PREDICTED: choline transporter-like protein 2 [Vitis vinifera]	GO:0043123|positive regulation of I-kappaB kinase/NF-kappaB signaling;GO:0007165|signal transduction;GO:0006810|transport;	black
VIT_200s0415g00070	.	.	.	.	.	black
VIT_204s0069g00790	CNGF; cyclic nucleotide gated channel, other eukaryote	K05391	.	PREDICTED: probable cyclic nucleotide-gated ion channel 14 [Vitis vinifera]	GO:0071805|potassium ion transmembrane transport;GO:0042391|regulation of membrane potential;	black
VIT_206s0004g06660	PLCD; phosphatidylinositol phospholipase C, delta [EC:3.1.4.11]	K05857	.	PREDICTED: phosphoinositide phospholipase C 4-like [Vitis vinifera]	GO:0035556|intracellular signal transduction;GO:0016042|lipid catabolic process;	black
VIT_207s0005g04340	.	.	.	PREDICTED: uncharacterized protein LOC100254834 isoform X1 [Vitis vinifera]	.	black
VIT_200s1830g00010	.	.	COG0515	PREDICTED: probable receptor-like protein kinase At5g39020, partial [Vitis vinifera]	GO:0006968|cellular defense response;GO:0006071|glycerol metabolic process;GO:0006629|lipid metabolic process;	black
VIT_219s0014g00700	.	.	.	unnamed protein product [Vitis vinifera]	.	black
VIT_207s0031g00330	.	.	.	PREDICTED: PI-PLC X domain-containing protein At5g67130 [Vitis vinifera]	GO:0006629|lipid metabolic process;	black
VIT_210s0116g00500	MYBP; myb proto-oncogene protein, plant	K09422	.	hypothetical protein VITISV_033885 [Vitis vinifera]	GO:0009913|epidermal cell differentiation;GO:0007275|multicellular organismal development;GO:0010063|positive regulation of trichoblast fate specification;GO:0009753|response to jasmonic acid;GO:0009751|response to salicylic acid;GO:0006351|transcription, DNA-templated;	black
VIT_201s0011g04180	.	.	COG0671	PREDICTED: lipid phosphate phosphatase 2 [Vitis vinifera]	GO:0016311|dephosphorylation;	black
VIT_206s0004g08440	.	.	.	PREDICTED: calcium uniporter protein 6, mitochondrial-like [Vitis vinifera]	.	black
VIT_208s0040g02180	MLO; mlo protein	K08472	.	PREDICTED: MLO-like protein 3 [Vitis vinifera]	GO:0006952|defense response;GO:0009607|response to biotic stimulus;	black
VIT_200s0193g00110	.	.	.	unnamed protein product [Vitis vinifera]	.	black
VIT_216s0022g01820	PRC1; protein regulator of cytokinesis 1	K16732	.	PREDICTED: 65-kDa microtubule-associated protein 3 [Vitis vinifera]	GO:0000911|cytokinesis by cell plate formation;GO:0052096|formation by symbiont of syncytium involving giant cell for nutrient acquisition from host;GO:0000226|microtubule cytoskeleton organization;GO:0046785|microtubule polymerization;GO:0007067|mitotic nuclear division;GO:0000280|nuclear division;GO:0009624|response to nematode;	black
VIT_207s0031g00080	.	.	.	PREDICTED: probable WRKY transcription factor 7 [Vitis vinifera]	GO:0006351|transcription, DNA-templated;	black
VIT_206s0004g08380	.	.	.	PREDICTED: uncharacterized protein LOC104879510 isoform X1 [Vitis vinifera]	.	black
VIT_200s0388g00060	.	.	.	PREDICTED: probable receptor-like protein kinase At5g39020 [Vitis vinifera]	GO:0016567|protein ubiquitination;	black
VIT_219s0014g04290	.	.	.	PREDICTED: G-type lectin S-receptor-like serine/threonine-protein kinase At4g27290 [Vitis vinifera]	GO:0048544|recognition of pollen;	black
VIT_213s0084g00360	.	.	COG4886	PREDICTED: putative disease resistance RPP13-like protein 1 isoform X1 [Vitis vinifera]	GO:0006952|defense response;	black
VIT_208s0007g02020	.	.	.	PREDICTED: protein NRT1/ PTR FAMILY 5.7-like [Vitis vinifera]	GO:0006857|oligopeptide transport;	black
VIT_200s1312g00010	.	.	.	PREDICTED: transcription factor bHLH93-like [Vitis vinifera]	GO:0007275|multicellular organismal development;GO:0006351|transcription, DNA-templated;	black
VIT_215s0045g00440	.	.	COG4886	unnamed protein product [Vitis vinifera]	GO:0009626|plant-type hypersensitive response;GO:0007165|signal transduction;	black
VIT_219s0027g01070	.	.	COG4886	unnamed protein product [Vitis vinifera]	GO:0006952|defense response;	black
VIT_204s0008g01770	.	.	.	PREDICTED: uncharacterized protein LOC100257708 [Vitis vinifera]	.	black
VIT_218s0001g00380	frmA, ADH5, adhC; S-(hydroxymethyl)glutathione dehydrogenase / alcohol dehydrogenase [EC:1.1.1.284 1.1.1.1]	K00121	COG1062	PREDICTED: alcohol dehydrogenase-like 7 [Vitis vinifera]	.	black
VIT_214s0036g00850	DPH6; diphthine-ammonia ligase [EC:6.3.1.14]	K06927	COG2102	PREDICTED: diphthine--ammonia ligase [Vitis vinifera]	GO:0051321|meiotic cell cycle;GO:0017183|peptidyl-diphthamide biosynthetic process from peptidyl-histidine;GO:2000765|regulation of cytoplasmic translation;	black
VIT_202s0025g00230	.	.	.	PREDICTED: uncharacterized protein LOC100251848 [Vitis vinifera]	.	black
VIT_200s0732g00010	HD-ZIP; homeobox-leucine zipper protein	K09338	COG5576	PREDICTED: homeobox-leucine zipper protein HAT22 isoform X2 [Vitis vinifera]	GO:0009735|response to cytokinin;GO:0006351|transcription, DNA-templated;	black
VIT_206s0061g00510	.	.	.	PREDICTED: uncharacterized protein LOC100241419 [Vitis vinifera]	.	black
VIT_206s0004g03240	.	.	COG5256	PREDICTED: elongation factor 1-alpha [Vitis vinifera]	.	black
VIT_211s0016g03220	RDR, RDRP; RNA-dependent RNA polymerase [EC:2.7.7.48]	K11699	.	PREDICTED: probable RNA-dependent RNA polymerase 5 isoform X2 [Vitis vinifera]	GO:0031047|gene silencing by RNA;	black
VIT_219s0015g01560	BMT5; 25S rRNA (uracil2634-N3)-methyltransferase [EC:2.1.1.313]	K19307	.	PREDICTED: uncharacterized protein At4g26485 [Vitis vinifera]	.	black
VIT_212s0035g00470	.	.	.	unnamed protein product [Vitis vinifera]	.	black
VIT_204s0008g00440	E2.7.1.-	K00924	COG4886	PREDICTED: receptor-like protein kinase HSL1 [Vitis vinifera]	GO:0009755|hormone-mediated signaling pathway;GO:0046777|protein autophosphorylation;GO:0007178|transmembrane receptor protein serine/threonine kinase signaling pathway;	black
VIT_203s0038g02280	.	.	.	PREDICTED: uncharacterized protein LOC100267615 [Vitis vinifera]	GO:0003333|amino acid transmembrane transport;GO:0015802|basic amino acid transport;	black
VIT_200s0373g00030	.	.	.	unnamed protein product [Vitis vinifera]	GO:0009755|hormone-mediated signaling pathway;GO:0010102|lateral root morphogenesis;GO:0046777|protein autophosphorylation;GO:0010468|regulation of gene expression;	black
VIT_208s0056g01120	TC.MATE, SLC47A, norM, mdtK, dinF; multidrug resistance protein, MATE family	K03327	COG0534	unnamed protein product [Vitis vinifera]	GO:0009813|flavonoid biosynthetic process;GO:1902600|hydrogen ion transmembrane transport;GO:0010231|maintenance of seed dormancy;GO:0010023|proanthocyanidin biosynthetic process;	black
VIT_213s0147g00130	.	.	.	unnamed protein product [Vitis vinifera]	.	black
VIT_205s0020g01630	.	.	.	PREDICTED: uncharacterized protein LOC100257952 [Vitis vinifera]	.	black
VIT_200s0324g00020	ABHD6; abhydrolase domain-containing protein 6 [EC:3.1.1.23]	K13700	.	PREDICTED: uncharacterized protein LOC100853399 [Vitis vinifera]	GO:0046464|acylglycerol catabolic process;	black
VIT_202s0025g00390	.	.	.	PREDICTED: DET1- and DDB1-associated protein 1 isoform X1 [Vitis vinifera]	.	black
VIT_208s0007g00320	.	.	.	PREDICTED: uncharacterized protein LOC104880169 [Vitis vinifera]	.	black
VIT_219s0014g05050	.	.	COG0071	PREDICTED: 21.7 kDa class VI heat shock protein [Vitis vinifera]	.	black
VIT_205s0020g04490	.	.	.	hypothetical protein VITISV_003949 [Vitis vinifera]	.	black
VIT_217s0000g02560	.	.	.	unnamed protein product [Vitis vinifera]	.	black
VIT_219s0015g00210	SLC39A1_2_3, ZIP1_2_3; solute carrier family 39 (zinc transporter), member 1/2/3	K14709	.	PREDICTED: zinc transporter 11-like [Vitis vinifera]	GO:0006829|zinc II ion transport;	black
VIT_211s0016g03360	.	.	.	PREDICTED: uncharacterized protein LOC100247423 isoform X1 [Vitis vinifera]	.	black
VIT_209s0070g00380	.	.	.	PREDICTED: uncharacterized protein LOC100263614 [Vitis vinifera]	.	black
VIT_208s0007g03930	TM7SF2, ERG24; delta14-sterol reductase [EC:1.3.1.70]	K00222	.	PREDICTED: delta(14)-sterol reductase isoform X1 [Vitis vinifera]	GO:0016126|sterol biosynthetic process;	black
VIT_212s0035g02200	.	.	COG0398	PREDICTED: uncharacterized protein LOC100241548 [Vitis vinifera]	.	black
VIT_211s0052g00130	.	.	COG1409	PREDICTED: probable inactive purple acid phosphatase 28 [Vitis vinifera]	GO:0016311|dephosphorylation;	black
VIT_212s0028g02200	RFK, FMN1; riboflavin kinase [EC:2.7.1.26]	K00861	COG0637	PREDICTED: bifunctional riboflavin kinase/FMN phosphatase-like [Vitis vinifera]	GO:0009398|FMN biosynthetic process;GO:0009231|riboflavin biosynthetic process;	black
VIT_216s0050g00010	.	.	COG0515	PREDICTED: probable receptor-like protein kinase At5g39020 [Vitis vinifera]	GO:0006968|cellular defense response;GO:0006071|glycerol metabolic process;GO:0006629|lipid metabolic process;	black
VIT_208s0040g00850	.	.	.	PREDICTED: psbP domain-containing protein 6, chloroplastic [Vitis vinifera]	GO:0015979|photosynthesis;	black
VIT_206s0004g05330	.	.	.	unnamed protein product [Vitis vinifera]	GO:0009710|tropane alkaloid biosynthetic process;	black
VIT_218s0089g00990	.	.	.	hypothetical protein VITISV_004985 [Vitis vinifera]	.	black
VIT_200s0665g00030	.	.	.	PREDICTED: uncharacterized protein LOC100853798 isoform X1 [Vitis vinifera]	.	black
VIT_204s0023g00830	.	.	.	unnamed protein product [Vitis vinifera]	GO:0046283|anthocyanin-containing compound metabolic process;GO:0010204|defense response signaling pathway, resistance gene-independent;GO:0042742|defense response to bacterium;GO:0009626|plant-type hypersensitive response;GO:0006457|protein folding;	black
VIT_217s0000g02120	.	.	.	PREDICTED: uncharacterized protein At3g17950 isoform X2 [Vitis vinifera]	.	black
VIT_200s0960g00010	.	.	.	unnamed protein product [Vitis vinifera]	.	black
VIT_209s0070g00260	.	.	.	PREDICTED: lipid phosphate phosphatase 2 isoform X1 [Vitis vinifera]	.	black
VIT_207s0005g04350	.	.	.	hypothetical protein VITISV_015562 [Vitis vinifera]	.	black
VIT_200s0194g00010	BMT5; 25S rRNA (uracil2634-N3)-methyltransferase [EC:2.1.1.313]	K19307	.	PREDICTED: uncharacterized protein At4g26485-like [Vitis vinifera]	.	black
VIT_218s0001g14270	.	.	.	PREDICTED: snakin-2 [Vitis vinifera]	GO:0006952|defense response;	black
VIT_206s0004g01480	LOX2S; lipoxygenase [EC:1.13.11.12]	K00454	.	PREDICTED: linoleate 13S-lipoxygenase 2-1, chloroplastic-like isoform X1 [Vitis vinifera]	GO:0031408|oxylipin biosynthetic process;	black
VIT_205s0049g00280	.	.	COG3491	hypothetical protein VITISV_027452 [Vitis vinifera]	.	black
VIT_210s0003g00330	E2.7.1.-	K00924	COG4886	PREDICTED: receptor-like protein kinase HSL1 [Vitis vinifera]	GO:0009755|hormone-mediated signaling pathway;GO:0046777|protein autophosphorylation;GO:0007178|transmembrane receptor protein serine/threonine kinase signaling pathway;	black
VIT_210s0003g03800	.	.	.	PREDICTED: protein TIFY 5A [Vitis vinifera]	GO:0006952|defense response;GO:0006355|regulation of transcription, DNA-templated;GO:0006351|transcription, DNA-templated;	black
VIT_205s0062g00780	ARHGDI, RHOGDI; Rho GDP-dissociation inhibitor	K12462	.	hypothetical protein VITISV_007559 [Vitis vinifera]	GO:0009932|cell tip growth;GO:0010053|root epidermal cell differentiation;	black
VIT_218s0001g15000	.	.	COG2844	PREDICTED: uncharacterized protein LOC100250578 isoform X1 [Vitis vinifera]	GO:0009399|nitrogen fixation;GO:0006808|regulation of nitrogen utilization;	black
VIT_204s0044g00150	.	.	.	PREDICTED: WUSCHEL-related homeobox 13-like [Vitis vinifera]	GO:0007275|multicellular organismal development;GO:0006351|transcription, DNA-templated;	black
VIT_208s0056g00150	.	.	COG0515	PREDICTED: serine/threonine-protein kinase At5g01020 [Vitis vinifera]	.	black
VIT_218s0089g01420	.	.	.	PREDICTED: pheophytinase, chloroplastic [Vitis vinifera]	GO:0015996|chlorophyll catabolic process;	black
VIT_212s0057g01250	.	.	.	PREDICTED: ribulose-1,5 bisphosphate carboxylase/oxygenase large subunit N-methyltransferase, chloroplastic [Vitis vinifera]	.	black
VIT_201s0026g02620	.	.	.	PREDICTED: expansin-A10 [Vitis vinifera]	GO:0009664|plant-type cell wall organization;	black
VIT_200s0366g00020	.	.	.	PREDICTED: cysteine-rich receptor-like protein kinase 10 [Vitis vinifera]	GO:0009755|hormone-mediated signaling pathway;GO:0046777|protein autophosphorylation;GO:0007178|transmembrane receptor protein serine/threonine kinase signaling pathway;	black
VIT_218s0001g11970	.	.	.	PREDICTED: uncharacterized protein LOC100247103 isoform X1 [Vitis vinifera]	.	black
VIT_214s0060g02350	KARS, lysS; lysyl-tRNA synthetase, class II [EC:6.1.1.6]	K04567	COG0514	unnamed protein product [Vitis vinifera]	GO:0032508|DNA duplex unwinding;GO:0006310|DNA recombination;GO:0006281|DNA repair;	black
VIT_200s0199g00310	.	.	.	PREDICTED: classical arabinogalactan protein 2-like [Vitis vinifera]	.	black
VIT_208s0007g05180	.	.	.	PREDICTED: sigma factor binding protein 2, chloroplastic [Vitis vinifera]	.	black
VIT_216s0050g01990	.	.	.	PREDICTED: uncharacterized protein LOC100854653 [Vitis vinifera]	.	black
VIT_214s0060g00120	.	.	COG2140	germin-like protein 2 precursor [Vitis vinifera]	.	black
VIT_219s0177g00280	dnaJ; molecular chaperone DnaJ	K03686	COG1141	PREDICTED: uncharacterized protein LOC100854700 [Vitis vinifera]	GO:0006260|DNA replication;GO:0006457|protein folding;GO:0009408|response to heat;	black
VIT_203s0132g00050	.	.	COG5052	PREDICTED: uncharacterized protein LOC100245618 isoform X4 [Vitis vinifera]	GO:0042538|hyperosmotic salinity response;GO:0009737|response to abscisic acid;GO:0009409|response to cold;GO:0009414|response to water deprivation;	black
VIT_202s0025g00990	.	.	COG1132	PREDICTED: ABC transporter C family member 10-like [Vitis vinifera]	.	black
VIT_212s0055g00030	.	.	.	PREDICTED: anthocyanidin 3-O-glucosyltransferase 2 [Vitis vinifera]	.	black
VIT_202s0025g00210	.	.	.	PREDICTED: uncharacterized protein LOC100267372 [Vitis vinifera]	.	black
VIT_218s0041g00210	.	.	.	PREDICTED: TMV resistance protein N-like [Vitis vinifera]	GO:0009626|plant-type hypersensitive response;GO:0007165|signal transduction;	black
VIT_205s0049g01120	GST, gst; glutathione S-transferase [EC:2.5.1.18]	K00799	.	PREDICTED: glutathione transferase GST 23 [Vitis vinifera]	GO:0006952|defense response;	black
VIT_208s0007g01500	.	.	.	PREDICTED: uncharacterized protein LOC100244272 [Vitis vinifera]	GO:0016567|protein ubiquitination;	black
VIT_205s0020g01400	.	.	.	PREDICTED: cytokinesis protein sepA-like [Vitis vinifera]	.	black
VIT_208s0007g03040	.	.	COG3491	unnamed protein product [Vitis vinifera]	.	black
VIT_205s0020g04500	.	.	.	PREDICTED: uncharacterized protein LOC100251040 [Vitis vinifera]	.	black
VIT_208s0007g06890	RP-L21e, RPL21; large subunit ribosomal protein L21e	K02889	COG2139	PREDICTED: 60S ribosomal protein L21-1 [Vitis vinifera]	GO:0006412|translation;	black
VIT_204s0044g00940	.	.	.	PREDICTED: probable Histone-lysine N-methyltransferase ATXR5 [Vitis vinifera]	.	black
VIT_213s0073g00550	.	.	COG1472	PREDICTED: lysosomal beta glucosidase [Vitis vinifera]	GO:0085030|mutualism;GO:2000899|xyloglucan catabolic process;	black
VIT_210s0003g00980	.	.	.	hypothetical protein VITISV_006518 [Vitis vinifera]	.	black
VIT_208s0007g08680	.	.	.	PREDICTED: uncharacterized protein LOC100255467 [Vitis vinifera]	.	black
VIT_205s0020g02690	ATOX1, ATX1, copZ, golB; copper chaperone	K07213	.	PREDICTED: neurogenic protein mastermind [Vitis vinifera]	GO:0006825|copper ion transport;	black
VIT_219s0140g00140	.	.	COG3491	PREDICTED: gibberellin 2-beta-dioxygenase 1 [Vitis vinifera]	GO:0009686|gibberellin biosynthetic process;	black
VIT_216s0039g00970	GST, gst; glutathione S-transferase [EC:2.5.1.18]	K00799	.	PREDICTED: probable glutathione S-transferase [Vitis vinifera]	.	black
VIT_210s0116g01850	.	.	.	PREDICTED: uncharacterized GPI-anchored protein At1g61900 [Vitis vinifera]	.	black
VIT_214s0083g00080	.	.	.	PREDICTED: uncharacterized protein LOC100248073 [Vitis vinifera]	.	black
VIT_200s0521g00010	F6H1; feruloyl-CoA ortho-hydroxylase [EC:1.14.11.-]	K06892	COG3491	PREDICTED: feruloyl CoA ortho-hydroxylase 2-like [Vitis vinifera]	.	black
VIT_202s0025g01780	.	.	.	PREDICTED: cellulose synthase-like protein G3 [Vitis vinifera]	GO:0071555|cell wall organization;GO:0030244|cellulose biosynthetic process;	black
VIT_201s0011g03680	.	.	COG0589	PREDICTED: universal stress protein A-like protein [Vitis vinifera]	GO:0006950|response to stress;	black
VIT_211s0016g02430	.	.	COG0515	PREDICTED: inactive protein kinase SELMODRAFT_444075 [Vitis vinifera]	GO:0009755|hormone-mediated signaling pathway;GO:0046777|protein autophosphorylation;GO:0009620|response to fungus;GO:0009611|response to wounding;GO:0007178|transmembrane receptor protein serine/threonine kinase signaling pathway;	black
VIT_211s0016g04490	IAA; auxin-responsive protein IAA	K14484	.	PREDICTED: auxin-responsive protein IAA1-like [Vitis vinifera]	GO:0009734|auxin-activated signaling pathway;GO:0009630|gravitropism;GO:0009733|response to auxin;GO:0009753|response to jasmonic acid;GO:0009414|response to water deprivation;GO:0009611|response to wounding;GO:0006351|transcription, DNA-templated;	black
VIT_203s0132g00040	.	.	COG5052	unnamed protein product [Vitis vinifera]	GO:0042538|hyperosmotic salinity response;GO:0009737|response to abscisic acid;GO:0009409|response to cold;GO:0009414|response to water deprivation;	black
VIT_214s0068g00030	.	.	COG0515	PREDICTED: receptor-like protein kinase FERONIA [Vitis vinifera]	GO:0009738|abscisic acid-activated signaling pathway;GO:0009742|brassinosteroid mediated signaling pathway;GO:0050832|defense response to fungus;GO:0009873|ethylene-activated signaling pathway;GO:0009755|hormone-mediated signaling pathway;GO:0009788|negative regulation of abscisic acid-activated signaling pathway;GO:0030308|negative regulation of cell growth;GO:0010483|pollen tube reception;GO:00…	black
VIT_205s0020g03490	.	.	COG0633	unnamed protein product [Vitis vinifera]	GO:0022900|electron transport chain;	black
VIT_204s0008g05490	E1.11.1.11; L-ascorbate peroxidase [EC:1.11.1.11]	K00434	COG0376	PREDICTED: putative L-ascorbate peroxidase 6 isoform X1 [Vitis vinifera]	GO:0042744|hydrogen peroxide catabolic process;GO:0006979|response to oxidative stress;GO:0009845|seed germination;GO:0010431|seed maturation;	black
VIT_204s0044g00020	.	.	COG0753	PREDICTED: catalase isozyme 1-like [Vitis vinifera]	GO:0042744|hydrogen peroxide catabolic process;GO:0006979|response to oxidative stress;	black
VIT_214s0108g01610	UGDH, ugd; UDPglucose 6-dehydrogenase [EC:1.1.1.22]	K00012	COG1004	PREDICTED: UDP-glucose 6-dehydrogenase 1 [Vitis vinifera]	GO:0006065|UDP-glucuronate biosynthetic process;	black
VIT_202s0025g03320	CYP86A4S; fatty acid omega-hydroxylase [EC:1.14.-.-]	K15398	COG2124	PREDICTED: cytochrome P450 86A7 [Vitis vinifera]	GO:0006631|fatty acid metabolic process;	black
VIT_218s0041g01330	.	.	.	unnamed protein product [Vitis vinifera]	GO:0009626|plant-type hypersensitive response;GO:0007165|signal transduction;	black
VIT_214s0081g00720	.	.	.	PREDICTED: transcription factor bHLH104-like [Vitis vinifera]	GO:0006355|regulation of transcription, DNA-templated;GO:0006351|transcription, DNA-templated;	black
VIT_215s0046g00040	E3.6.3.8; Ca2+-transporting ATPase [EC:3.6.3.8]	K01537	COG0474	PREDICTED: calcium-transporting ATPase, endoplasmic reticulum-type [Vitis vinifera]	GO:0070588|calcium ion transmembrane transport;GO:0006816|calcium ion transport;	black
VIT_207s0031g02480	.	.	COG1874	PREDICTED: beta-galactosidase 10 [Vitis vinifera]	GO:0005975|carbohydrate metabolic process;	black
VIT_216s0013g00220	.	.	.	PREDICTED: metacaspase-1 [Vitis vinifera]	GO:0006952|defense response;GO:0043068|positive regulation of programmed cell death;	black
VIT_214s0068g01890	.	.	.	PREDICTED: uncharacterized protein LOC100244537 [Vitis vinifera]	.	black
VIT_217s0000g09400	.	.	.	PREDICTED: uncharacterized protein LOC100243254 [Vitis vinifera]	.	black
VIT_217s0000g03990	.	.	.	PREDICTED: protein ASPARTIC PROTEASE IN GUARD CELL 1 [Vitis vinifera]	GO:0030163|protein catabolic process;GO:0009737|response to abscisic acid;GO:0009414|response to water deprivation;GO:0009627|systemic acquired resistance;	black
VIT_211s0016g03010	NAALAD; N-acetylated-alpha-linked acidic dipeptidase [EC:3.4.17.21]	K01301	.	PREDICTED: probable glutamate carboxypeptidase 2 [Vitis vinifera]	GO:0009793|embryo development ending in seed dormancy;GO:0009908|flower development;GO:0010305|leaf vascular tissue pattern formation;GO:0048507|meristem development;GO:0009640|photomorphogenesis;GO:0006508|proteolysis;GO:0010080|regulation of floral meristem growth;GO:0010081|regulation of inflorescence meristem growth;GO:0010082|regulation of root meristem growth;GO:0048364|root development;	black
VIT_205s0020g01240	GGPS; geranylgeranyl diphosphate synthase, type II [EC:2.5.1.1 2.5.1.10 2.5.1.29]	K13789	COG0142	PREDICTED: heterodimeric geranylgeranyl pyrophosphate synthase large subunit 1, chloroplastic-like [Vitis vinifera]	GO:0016117|carotenoid biosynthetic process;GO:0045337|farnesyl diphosphate biosynthetic process;GO:0033384|geranyl diphosphate biosynthetic process;GO:0033386|geranylgeranyl diphosphate biosynthetic process;GO:0008299|isoprenoid biosynthetic process;	black
VIT_208s0056g00570	.	.	COG0515	unnamed protein product [Vitis vinifera]	.	black
VIT_207s0005g02300	LKAP, MARF1; meiosis arrest female protein 1	K17573	.	PREDICTED: uncharacterized protein LOC100253767 [Vitis vinifera]	GO:0006302|double-strand break repair;GO:0007143|female meiotic division;GO:0010923|negative regulation of phosphatase activity;GO:0048477|oogenesis;GO:0010468|regulation of gene expression;	black
VIT_214s0066g01050	GSK3B; glycogen synthase kinase 3 beta [EC:2.7.11.26]	K03083	COG0515	PREDICTED: shaggy-related protein kinase epsilon isoform X1 [Vitis vinifera]	GO:0006972|hyperosmotic response;GO:0046777|protein autophosphorylation;GO:0009651|response to salt stress;	black
VIT_206s0004g02750	.	.	.	PREDICTED: auxin response factor 18 [Vitis vinifera]	GO:0009734|auxin-activated signaling pathway;GO:0006355|regulation of transcription, DNA-templated;GO:0006351|transcription, DNA-templated;	black
VIT_217s0053g00040	.	.	COG1297	PREDICTED: probable metal-nicotianamine transporter YSL7 [Vitis vinifera]	GO:0055085|transmembrane transport;	black
VIT_211s0016g04760	.	.	.	PREDICTED: uncharacterized protein LOC100854031 [Vitis vinifera]	.	black
VIT_218s0089g01170	LHCB5; light-harvesting complex II chlorophyll a/b binding protein 5	K08916	.	PREDICTED: chlorophyll a-b binding protein CP26, chloroplastic [Vitis vinifera]	GO:0010196|nonphotochemical quenching;GO:0015979|photosynthesis;GO:0009765|photosynthesis, light harvesting;GO:0018298|protein-chromophore linkage;GO:0009637|response to blue light;GO:0010218|response to far red light;GO:0010114|response to red light;	black
VIT_218s0122g00780	PHO84; MFS transporter, PHS family, inorganic phosphate transporter	K08176	COG0477	PREDICTED: probable inorganic phosphate transporter 1-9 [Vitis vinifera]	GO:1901684|arsenate ion transmembrane transport;GO:0035435|phosphate ion transmembrane transport;GO:0006817|phosphate ion transport;	black
VIT_217s0000g02210	.	.	.	PREDICTED: ABC transporter G family member 1-like [Vitis vinifera]	GO:0045454|cell redox homeostasis;GO:0010286|heat acclimation;GO:0006457|protein folding;GO:0051259|protein oligomerization;	black
VIT_214s0068g01540	PBS1; serine/threonine-protein kinase PBS1 [EC:2.7.11.1]	K13430	COG0515	hypothetical protein VITISV_038616 [Vitis vinifera]	GO:0006952|defense response;GO:0042742|defense response to bacterium;GO:0009816|defense response to bacterium, incompatible interaction;GO:0009755|hormone-mediated signaling pathway;GO:0045087|innate immune response;GO:0002221|pattern recognition receptor signaling pathway;GO:0046777|protein autophosphorylation;GO:0007178|transmembrane receptor protein serine/threonine kinase signaling pathway;	black
VIT_211s0037g00860	.	.	COG1272	hypothetical protein VITISV_008489 [Vitis vinifera]	GO:0009725|response to hormone;GO:0009744|response to sucrose;	black
VIT_202s0025g01050	UBE2D_E, UBC4, UBC5; ubiquitin-conjugating enzyme E2 D/E [EC:2.3.2.23]	K06689	COG5078	PREDICTED: ubiquitin-conjugating enzyme E2-17 kDa [Cucumis melo]	GO:0016567|protein ubiquitination;	black
VIT_206s0004g06540	DHDDS, RER2, SRT1; ditrans,polycis-polyprenyl diphosphate synthase [EC:2.5.1.87]	K11778	COG0020	PREDICTED: dehydrodolichyl diphosphate synthase 2 [Vitis vinifera]	GO:0006486|protein glycosylation;	black
VIT_218s0041g00370	.	.	.	PREDICTED: cysteine proteinase inhibitor 8-like [Vitis vinifera]	GO:0006952|defense response;GO:0010951|negative regulation of endopeptidase activity;	black
VIT_206s0080g00890	.	.	.	PREDICTED: uncharacterized protein LOC100262096 [Vitis vinifera]	.	black
VIT_201s0026g01780	.	.	.	PREDICTED: probable LRR receptor-like serine/threonine-protein kinase At1g14390 [Vitis vinifera]	.	black
VIT_207s0129g00890	.	.	COG0515	PREDICTED: probable receptor-like protein kinase At5g24010 [Vitis vinifera]	.	black
VIT_202s0025g03450	.	.	.	PREDICTED: transcription factor EGL1 [Vitis vinifera]	GO:0001708|cell fate specification;GO:0009957|epidermal cell fate specification;GO:0007275|multicellular organismal development;GO:0006351|transcription, DNA-templated;GO:0010091|trichome branching;	black
VIT_203s0038g02480	SKP1, CBF3D; S-phase kinase-associated protein 1	K03094	COG5201	PREDICTED: uncharacterized protein LOC100257179 isoform X1 [Vitis vinifera]	GO:0009734|auxin-activated signaling pathway;GO:0007059|chromosome segregation;GO:0009873|ethylene-activated signaling pathway;GO:0000226|microtubule cytoskeleton organization;GO:0007275|multicellular organismal development;GO:0045910|negative regulation of DNA recombination;GO:0016567|protein ubiquitination;GO:0046686|response to cadmium ion;GO:0006511|ubiquitin-dependent protein catabolic proce…	black
VIT_214s0081g00540	.	.	.	.	.	black
VIT_201s0011g04193	ARR-B; two-component response regulator ARR-B family	K14491	.	PREDICTED: two-component response regulator-like APRR2 [Vitis vinifera]	GO:0009736|cytokinin-activated signaling pathway;GO:0010082|regulation of root meristem growth;GO:0009735|response to cytokinin;GO:0006351|transcription, DNA-templated;	black
VIT_200s0153g00050	GST, gst; glutathione S-transferase [EC:2.5.1.18]	K00799	.	PREDICTED: probable glutathione S-transferase [Vitis vinifera]	.	black
VIT_204s0043g00340	.	.	.	PREDICTED: transcription repressor KAN1 isoform X2 [Vitis vinifera]	GO:0010158|abaxial cell fate specification;GO:0009943|adaxial/abaxial axis specification;GO:0048440|carpel development;GO:0009887|organ morphogenesis;GO:0048481|ovule development;GO:0009944|polarity specification of adaxial/abaxial axis;GO:0009956|radial pattern formation;GO:0006351|transcription, DNA-templated;GO:0010051|xylem and phloem pattern formation;	black
VIT_201s0026g01950	HD-ZIP; homeobox-leucine zipper protein	K09338	.	PREDICTED: homeobox-leucine zipper protein ATHB-13 [Vitis vinifera]	GO:0048826|cotyledon morphogenesis;GO:0009965|leaf morphogenesis;GO:0009744|response to sucrose;GO:0006351|transcription, DNA-templated;	black
VIT_214s0068g00260	SCPL-II; serine carboxypeptidase-like clade II [EC:3.4.16.-]	K16297	COG2939	PREDICTED: serine carboxypeptidase-like 25 [Vitis vinifera]	.	black
VIT_208s0007g02190	LHCB4; light-harvesting complex II chlorophyll a/b binding protein 4	K08915	.	PREDICTED: chlorophyll a-b binding protein CP29.1, chloroplastic [Vitis vinifera]	GO:0009765|photosynthesis, light harvesting;GO:0018298|protein-chromophore linkage;GO:0009637|response to blue light;GO:0009735|response to cytokinin;GO:0010218|response to far red light;GO:0010114|response to red light;	black
VIT_212s0028g01080	psbP; photosystem II oxygen-evolving enhancer protein 2	K02717	.	PREDICTED: oxygen-evolving enhancer protein 2, chloroplastic isoform X1 [Vitis vinifera]	GO:0015979|photosynthesis;	black
VIT_218s0001g07380	.	.	.	hypothetical protein VITISV_003550 [Vitis vinifera]	GO:0006325|chromatin organization;GO:0009908|flower development;GO:0045087|innate immune response;GO:0010150|leaf senescence;GO:0045824|negative regulation of innate immune response;GO:0009640|photomorphogenesis;GO:0006355|regulation of transcription, DNA-templated;GO:0006351|transcription, DNA-templated;GO:0010228|vegetative to reproductive phase transition of meristem;	black
VIT_210s0003g03170	CYP710A; cytochrome P450, family 710, subfamily A	K09832	COG2124	PREDICTED: cytochrome P450 710A1-like [Vitis vinifera]	GO:0016126|sterol biosynthetic process;	black
VIT_203s0017g01040	.	.	.	PREDICTED: 7-deoxyloganetin glucosyltransferase [Vitis vinifera]	.	black
VIT_208s0040g02330	.	.	COG5256	PREDICTED: elongation factor 1-alpha [Vitis vinifera]	.	black
VIT_219s0027g01740	RPS5; disease resistance protein RPS5	K13460	.	PREDICTED: probable disease resistance protein At1g12280 [Vitis vinifera]	GO:0008219|cell death;GO:0006952|defense response;GO:0009816|defense response to bacterium, incompatible interaction;GO:0009626|plant-type hypersensitive response;GO:0007165|signal transduction;	black
VIT_203s0091g00210	.	.	.	PREDICTED: transcription factor bHLH113 isoform X3 [Vitis vinifera]	GO:0006355|regulation of transcription, DNA-templated;GO:0006351|transcription, DNA-templated;	black
VIT_211s0016g01190	.	.	.	PREDICTED: uncharacterized protein At1g04910 [Vitis vinifera]	.	black
VIT_206s0061g01230	CSLA; beta-mannan synthase [EC:2.4.1.32]	K13680	COG1215	PREDICTED: glucomannan 4-beta-mannosyltransferase 2 [Vitis vinifera]	GO:0071555|cell wall organization;GO:0097502|mannosylation;GO:0010192|mucilage biosynthetic process;GO:0048359|mucilage metabolic process involved in seed coat development;	black
VIT_219s0014g03770	.	.	.	PREDICTED: uncharacterized protein LOC100255568 [Vitis vinifera]	.	black
VIT_212s0028g02180	ppc; phosphoenolpyruvate carboxylase [EC:4.1.1.31]	K01595	COG2352	PREDICTED: phosphoenolpyruvate carboxylase, housekeeping isozyme [Vitis vinifera]	GO:0015977|carbon fixation;GO:0015979|photosynthesis;GO:0006099|tricarboxylic acid cycle;	black
VIT_201s0011g03890	.	.	COG0515	unnamed protein product [Vitis vinifera]	.	black
VIT_203s0088g00050	SCPL-I; serine carboxypeptidase-like clade I [EC:3.4.16.-]	K16296	COG2939	PREDICTED: serine carboxypeptidase-like 17 [Vitis vinifera]	.	black
VIT_217s0000g04090	.	.	.	PREDICTED: uncharacterized protein LOC100242396 isoform X1 [Vitis vinifera]	GO:0008284|positive regulation of cell proliferation;GO:0006355|regulation of transcription, DNA-templated;GO:0006351|transcription, DNA-templated;	black
VIT_200s0274g00060	.	.	.	PREDICTED: uncharacterized protein LOC104878282, partial [Vitis vinifera]	.	black
VIT_213s0073g00530	bglX; beta-glucosidase [EC:3.2.1.21]	K05349	COG1472	unnamed protein product [Vitis vinifera]	GO:0045493|xylan catabolic process;	black
VIT_208s0056g01240	.	.	.	PREDICTED: uncharacterized protein LOC100241637 [Vitis vinifera]	.	black
VIT_203s0132g00090	.	.	.	unnamed protein product [Vitis vinifera]	.	black
VIT_218s0041g00480	.	.	.	PREDICTED: uncharacterized protein LOC104878615, partial [Vitis vinifera]	GO:0006857|oligopeptide transport;	black
VIT_207s0031g02720	.	.	.	PREDICTED: filament-like plant protein [Vitis vinifera]	.	black
VIT_216s0050g01700	.	.	COG0515	PREDICTED: glycerophosphodiester phosphodiesterase protein kinase domain-containing GDPDL2-like [Vitis vinifera]	GO:0006968|cellular defense response;GO:0006071|glycerol metabolic process;GO:0006629|lipid metabolic process;	black
VIT_204s0044g01430	.	.	.	PREDICTED: uncharacterized protein LOC100255146 [Vitis vinifera]	.	black
VIT_210s0003g03820	.	.	.	PREDICTED: protein TIFY 5A-like [Vitis vinifera]	GO:0006952|defense response;GO:0006355|regulation of transcription, DNA-templated;GO:0006351|transcription, DNA-templated;	black
VIT_206s0004g06560	.	.	.	unnamed protein product [Vitis vinifera]	GO:0006855|drug transmembrane transport;	black
VIT_206s0004g05960	.	.	.	PREDICTED: uncharacterized protein LOC100258718 [Vitis vinifera]	.	black
VIT_218s0001g02420	.	.	.	PREDICTED: aspartic proteinase Asp1 isoform X1 [Vitis vinifera]	.	black
VIT_208s0007g00120	UBE2G1, UBC7; ubiquitin-conjugating enzyme E2 G1 [EC:2.3.2.23]	K10575	COG5078	PREDICTED: ubiquitin-conjugating enzyme E2 13 [Vitis vinifera]	GO:0016567|protein ubiquitination;	black
VIT_206s0004g05430	.	.	.	hypothetical protein VITISV_016038 [Vitis vinifera]	.	black
VIT_219s0014g00460	.	.	.	PREDICTED: protein trichome birefringence-like 41 [Vitis vinifera]	.	black
VIT_202s0154g00260	.	.	COG3104	PREDICTED: protein NRT1/ PTR FAMILY 6.3 [Vitis vinifera]	GO:0009734|auxin-activated signaling pathway;GO:0042128|nitrate assimilation;GO:0015706|nitrate transport;GO:0006857|oligopeptide transport;GO:0009635|response to herbicide;GO:0010167|response to nitrate;GO:0009414|response to water deprivation;	black
VIT_200s0286g00020	.	.	COG0515	unnamed protein product [Vitis vinifera]	GO:0048544|recognition of pollen;	black
VIT_218s0001g06430	HD-ZIP; homeobox-leucine zipper protein	K09338	COG5576	PREDICTED: homeobox-leucine zipper protein ATHB-6-like [Vitis vinifera]	GO:0030308|negative regulation of cell growth;GO:0048573|photoperiodism, flowering;GO:0045893|positive regulation of transcription, DNA-templated;GO:0048510|regulation of timing of transition from vegetative to reproductive phase;GO:0009637|response to blue light;GO:0006351|transcription, DNA-templated;	black
VIT_218s0001g12200	CYP734A1, BAS1; PHYB activation tagged suppressor 1 [EC:1.14.-.-]	K15639	COG2124	PREDICTED: cytochrome P450 734A1 [Vitis vinifera]	GO:0010268|brassinosteroid homeostasis;GO:0016131|brassinosteroid metabolic process;GO:0040008|regulation of growth;GO:0009741|response to brassinosteroid;	black
VIT_204s0008g05580	SNRNP25; U11/U12 small nuclear ribonucleoprotein 25 kDa protein	K13153	.	PREDICTED: uncharacterized protein LOC100250997 [Vitis vinifera]	GO:0006397|mRNA processing;GO:0008380|RNA splicing;	black
VIT_216s0098g00150	.	.	.	PREDICTED: glycerophosphodiester phosphodiesterase protein kinase domain-containing GDPDL2-like isoform X2 [Vitis vinifera]	GO:0006968|cellular defense response;GO:0006071|glycerol metabolic process;GO:0006629|lipid metabolic process;	black
VIT_204s0008g04060	.	.	.	PREDICTED: BURP domain-containing protein 3-like [Vitis vinifera]	.	black
VIT_219s0015g02700	.	.	.	PREDICTED: probable glutathione S-transferase [Vitis vinifera]	GO:0009734|auxin-activated signaling pathway;	black
VIT_212s0142g00570	.	.	.	PREDICTED: probable disease resistance protein At4g19060 [Vitis vinifera]	GO:0006952|defense response;	black
VIT_214s0030g00250	.	.	.	PREDICTED: sugar transporter ERD6-like 5 [Vitis vinifera]	GO:0008643|carbohydrate transport;	black
VIT_211s0052g01360	.	.	.	unnamed protein product [Vitis vinifera]	.	black
VIT_218s0001g04790	.	.	.	PREDICTED: aspartic proteinase-like protein 1 isoform X1 [Vitis vinifera]	.	black
VIT_208s0040g03150	E1.11.1.11; L-ascorbate peroxidase [EC:1.11.1.11]	K00434	COG0376	unnamed protein product [Vitis vinifera]	GO:0042744|hydrogen peroxide catabolic process;GO:0006979|response to oxidative stress;	black
VIT_208s0007g03820	.	.	.	PREDICTED: trihelix transcription factor PTL [Vitis vinifera]	GO:0048498|establishment of petal orientation;GO:0046621|negative regulation of organ growth;GO:0090428|perianth development;GO:0048441|petal development;GO:0009909|regulation of flower development;GO:0006355|regulation of transcription, DNA-templated;GO:0010200|response to chitin;GO:0048442|sepal development;GO:0006351|transcription, DNA-templated;	black
VIT_208s0007g02030	AUX1, LAX; auxin influx carrier (AUX1 LAX family)	K13946	.	PREDICTED: auxin transporter-like protein 2 [Vitis vinifera]	GO:0006865|amino acid transport;GO:0009734|auxin-activated signaling pathway;	black
VIT_204s0079g00680	crtB; phytoene synthase [EC:2.5.1.32]	K02291	COG1562	PREDICTED: phytoene synthase 2, chloroplastic [Vitis vinifera]	GO:0016117|carotenoid biosynthetic process;	black
VIT_211s0103g00550	.	.	COG1404	PREDICTED: subtilisin-like protease isoform X1 [Vitis vinifera]	GO:0080001|mucilage extrusion from seed coat;GO:0048359|mucilage metabolic process involved in seed coat development;GO:0010214|seed coat development;	black
VIT_209s0002g03840	RPS5; disease resistance protein RPS5	K13460	.	PREDICTED: probable disease resistance protein At5g63020 [Vitis vinifera]	GO:0008219|cell death;GO:0006952|defense response;GO:0009816|defense response to bacterium, incompatible interaction;GO:0009626|plant-type hypersensitive response;GO:0007165|signal transduction;	black
VIT_207s0129g00940	.	.	.	unnamed protein product [Vitis vinifera]	.	black
VIT_201s0026g00840	.	.	COG0484	PREDICTED: chaperone protein dnaJ 16 [Vitis vinifera]	GO:0009737|response to abscisic acid;	black
VIT_207s0005g03960	.	.	COG3104	PREDICTED: protein NRT1/ PTR FAMILY 5.2-like [Vitis vinifera]	GO:0042742|defense response to bacterium;GO:0042938|dipeptide transport;GO:0042538|hyperosmotic salinity response;GO:0009737|response to abscisic acid;GO:0080052|response to histidine;GO:0009753|response to jasmonic acid;GO:0043201|response to leucine;GO:0080053|response to phenylalanine;GO:0009751|response to salicylic acid;GO:0009611|response to wounding;GO:0042939|tripeptide transport;	black
VIT_202s0012g01410	.	.	.	PREDICTED: protein TORNADO 2 [Vitis vinifera]	GO:0009734|auxin-activated signaling pathway;GO:0010305|leaf vascular tissue pattern formation;GO:0009554|megasporogenesis;GO:0009933|meristem structural organization;GO:0009956|radial pattern formation;GO:0009934|regulation of meristem structural organization;GO:0010015|root morphogenesis;	black
VIT_216s0022g00670	.	.	COG1621	PREDICTED: beta-fructofuranosidase, soluble isoenzyme I-like [Vitis vinifera]	GO:0005975|carbohydrate metabolic process;	black
VIT_218s0001g02340	.	.	.	PREDICTED: uncharacterized protein LOC100260874 [Vitis vinifera]	.	black
VIT_204s0008g02090	SLC31A1, CTR1; solute carrier family 31 (copper transporter), member 1	K14686	.	unnamed protein product [Vitis vinifera]	GO:0015680|intracellular copper ion transport;GO:0009737|response to abscisic acid;	black
VIT_201s0137g00730	.	.	.	unnamed protein product [Vitis vinifera]	GO:0016042|lipid catabolic process;	black
VIT_213s0158g00080	SCPL-II; serine carboxypeptidase-like clade II [EC:3.4.16.-]	K16297	COG2939	PREDICTED: serine carboxypeptidase-like 40 isoform X1 [Vitis vinifera]	.	black
VIT_200s0207g00200	.	.	.	PREDICTED: CASP-like protein 5C1 [Vitis vinifera]	.	black
VIT_218s0001g09360	.	.	COG1404	PREDICTED: subtilisin-like protease [Vitis vinifera]	GO:0080001|mucilage extrusion from seed coat;GO:0048359|mucilage metabolic process involved in seed coat development;GO:0010214|seed coat development;	black
VIT_214s0068g01500	.	.	COG0584	PREDICTED: glycerophosphodiester phosphodiesterase GDPD1, chloroplastic [Vitis vinifera]	GO:0030643|cellular phosphate ion homeostasis;GO:0006071|glycerol metabolic process;GO:0006629|lipid metabolic process;	black
VIT_214s0083g01225	.	.	.	PREDICTED: receptor-like protein kinase FERONIA [Vitis vinifera]	GO:0009738|abscisic acid-activated signaling pathway;GO:0009742|brassinosteroid mediated signaling pathway;GO:0050832|defense response to fungus;GO:0009873|ethylene-activated signaling pathway;GO:0009755|hormone-mediated signaling pathway;GO:0009788|negative regulation of abscisic acid-activated signaling pathway;GO:0030308|negative regulation of cell growth;GO:0010483|pollen tube reception;GO:00…	black
VIT_204s0008g02270	.	.	.	PREDICTED: dual specificity protein kinase splA [Vitis vinifera]	.	black
VIT_219s0093g00220	.	.	.	PREDICTED: probable glutathione S-transferase [Vitis vinifera]	GO:0009734|auxin-activated signaling pathway;	black
VIT_216s0050g02540	SLC50A, SWEET; solute carrier family 50 (sugar transporter)	K15382	.	PREDICTED: bidirectional sugar transporter SWEET3 [Vitis vinifera]	GO:0034219|carbohydrate transmembrane transport;	black
VIT_206s0009g02450	.	.	.	hypothetical protein VITISV_008496 [Vitis vinifera]	GO:0009813|flavonoid biosynthetic process;GO:0052696|flavonoid glucuronidation;GO:0009909|regulation of flower development;	black
VIT_203s0063g01890	.	.	.	PREDICTED: RING-H2 finger protein ATL65 [Vitis vinifera]	GO:0016567|protein ubiquitination;	black
VIT_216s0098g01900	.	.	COG4677	PREDICTED: probable pectinesterase/pectinesterase inhibitor 34 [Vitis vinifera]	GO:0042545|cell wall modification;GO:0045490|pectin catabolic process;	black
VIT_218s0001g04600	.	.	.	PREDICTED: uncharacterized protein LOC100257505 [Vitis vinifera]	GO:0035556|intracellular signal transduction;GO:2000785|regulation of autophagosome assembly;	black
VIT_212s0057g01260	ACSL, fadD; long-chain acyl-CoA synthetase [EC:6.2.1.3]	K01897	.	PREDICTED: uncharacterized protein LOC100256200 [Vitis vinifera]	GO:0006631|fatty acid metabolic process;GO:0001676|long-chain fatty acid metabolic process;	black
VIT_214s0030g01050	.	.	COG4886	PREDICTED: uncharacterized protein LOC104881430 isoform X1 [Vitis vinifera]	GO:0006952|defense response;	black
VIT_210s0003g04100	.	.	.	PREDICTED: auxin response factor 6 [Vitis vinifera]	GO:0009734|auxin-activated signaling pathway;GO:0009908|flower development;GO:0009733|response to auxin;GO:0006351|transcription, DNA-templated;	black
VIT_219s0090g00810	HIS7; glutamine amidotransferase / cyclase [EC:2.4.2.- 4.1.3.-]	K01663	COG0107	PREDICTED: imidazole glycerol phosphate synthase hisHF, chloroplastic [Vitis vinifera]	GO:0006541|glutamine metabolic process;GO:0000105|histidine biosynthetic process;	black
VIT_206s0004g05070	SLC39A1_2_3, ZIP1_2_3; solute carrier family 39 (zinc transporter), member 1/2/3	K14709	.	unnamed protein product [Vitis vinifera]	GO:0010106|cellular response to iron ion starvation;GO:0006826|iron ion transport;GO:0015706|nitrate transport;GO:0010167|response to nitrate;GO:0006829|zinc II ion transport;	black
VIT_214s0006g01600	.	.	.	PREDICTED: uncharacterized protein LOC100243237 [Vitis vinifera]	.	black
VIT_207s0129g00730	.	.	COG2124	PREDICTED: isoflavone 2'-hydroxylase-like [Vitis vinifera]	.	black
VIT_208s0007g05540	RPB5, POLR2E; DNA-directed RNA polymerases I, II, and III subunit RPABC1	K03013	COG2012	unnamed protein product [Vitis vinifera]	GO:0006351|transcription, DNA-templated;	black
VIT_218s0122g01140	.	.	.	PREDICTED: WUSCHEL-related homeobox 8 [Vitis vinifera]	GO:0007275|multicellular organismal development;GO:0006355|regulation of transcription, DNA-templated;GO:0006351|transcription, DNA-templated;	black
VIT_200s0258g00090	.	.	.	PREDICTED: probable receptor-like protein kinase At5g39020 [Vitis vinifera]	GO:0006968|cellular defense response;GO:0006071|glycerol metabolic process;GO:0006629|lipid metabolic process;	black
VIT_201s0127g00560	NXN; nucleoredoxin [EC:1.8.1.8]	K17609	COG0526	PREDICTED: probable nucleoredoxin 1 [Vitis vinifera]	GO:0045454|cell redox homeostasis;GO:0009860|pollen tube growth;GO:0010183|pollen tube guidance;GO:0080092|regulation of pollen tube growth;GO:0046686|response to cadmium ion;	black
VIT_215s0048g02090	ACOT13; acyl-coenzyme A thioesterase 13 [EC:3.1.2.-]	K17362	.	unnamed protein product [Vitis vinifera]	GO:0051289|protein homotetramerization;	black
VIT_210s0092g00640	.	.	.	PREDICTED: uncharacterized protein LOC100254564 [Vitis vinifera]	.	black
VIT_200s0437g00010	.	.	.	PREDICTED: cysteine-rich receptor-like protein kinase 10, partial [Vitis vinifera]	GO:0009755|hormone-mediated signaling pathway;GO:0046777|protein autophosphorylation;GO:0007178|transmembrane receptor protein serine/threonine kinase signaling pathway;	black
VIT_204s0008g01970	.	.	COG4886	PREDICTED: LRR receptor-like serine/threonine-protein kinase ERECTA [Vitis vinifera]	GO:0042742|defense response to bacterium;GO:0050832|defense response to fungus;GO:0009755|hormone-mediated signaling pathway;GO:0048281|inflorescence morphogenesis;GO:0009965|leaf morphogenesis;GO:0009664|plant-type cell wall organization;GO:0009944|polarity specification of adaxial/abaxial axis;GO:0046777|protein autophosphorylation;GO:0030155|regulation of cell adhesion;GO:0051302|regulation of…	black
VIT_212s0028g03060	E2.7.1.-	K00924	COG4886	PREDICTED: receptor-like protein kinase HSL1 [Vitis vinifera]	GO:0009755|hormone-mediated signaling pathway;GO:0046777|protein autophosphorylation;GO:0007178|transmembrane receptor protein serine/threonine kinase signaling pathway;	black
VIT_206s0004g05340	.	.	.	hypothetical protein VITISV_016038 [Vitis vinifera]	.	black
VIT_214s0030g00140	MOB1, Mats; MOB kinase activator 1	K06685	.	PREDICTED: uncharacterized protein LOC100854480 isoform X1 [Vitis vinifera]	GO:0006952|defense response;	black
VIT_218s0001g12520	.	.	.	PREDICTED: probable LRR receptor-like serine/threonine-protein kinase At2g16250 [Vitis vinifera]	.	black
VIT_217s0000g07375	.	.	.	PREDICTED: lipase-like PAD4 [Vitis vinifera]	GO:0010618|aerenchyma formation;GO:0071327|cellular response to trehalose stimulus;GO:0009816|defense response to bacterium, incompatible interaction;GO:0002213|defense response to insect;GO:0009873|ethylene-activated signaling pathway;GO:0010150|leaf senescence;GO:0016042|lipid catabolic process;GO:0006629|lipid metabolic process;GO:0031348|negative regulation of defense response;GO:0010105|nega…	black
VIT_201s0026g02190	.	.	COG5052	PREDICTED: HVA22-like protein a isoform X1 [Vitis vinifera]	GO:0042538|hyperosmotic salinity response;GO:0009737|response to abscisic acid;GO:0009409|response to cold;GO:0009414|response to water deprivation;	black
VIT_200s0193g00160	.	.	.	unnamed protein product [Vitis vinifera]	.	black
VIT_212s0028g01720	.	.	.	PREDICTED: uncharacterized protein LOC100260838 [Vitis vinifera]	.	black
VIT_218s0001g12860	.	.	.	PREDICTED: uncharacterized protein LOC104882563 [Vitis vinifera]	.	black
VIT_202s0236g00100	.	.	.	PREDICTED: uncharacterized protein LOC100853220 [Vitis vinifera]	.	black
VIT_202s0025g02880	.	.	COG1404	PREDICTED: subtilisin-like protease SBT3.3 [Vitis vinifera]	GO:0009682|induced systemic resistance;	black
VIT_207s0005g02080	.	.	.	hypothetical protein VITISV_025406 [Vitis vinifera]	.	black
VIT_205s0020g04130	.	.	COG0667	PREDICTED: perakine reductase [Vitis vinifera]	GO:0009820|alkaloid metabolic process;	black
VIT_200s0904g00010	psbQ; photosystem II oxygen-evolving enhancer protein 3	K08901	.	PREDICTED: putative F-box protein At3g52320 [Vitis vinifera]	GO:0015979|photosynthesis;	black
VIT_212s0034g01180	.	.	.	unnamed protein product [Vitis vinifera]	.	black
VIT_212s0059g01750	.	.	.	PREDICTED: (R,S)-reticuline 7-O-methyltransferase [Vitis vinifera]	GO:0009821|alkaloid biosynthetic process;	black
VIT_212s0028g03610	MAN; mannan endo-1,4-beta-mannosidase [EC:3.2.1.78]	K19355	COG3934	PREDICTED: mannan endo-1,4-beta-mannosidase 2-like [Vitis vinifera]	GO:0005975|carbohydrate metabolic process;	black
VIT_208s0032g01110	.	.	.	PREDICTED: axial regulator YABBY 5 isoform X1 [Vitis vinifera]	GO:0010158|abaxial cell fate specification;GO:0007275|multicellular organismal development;GO:0006355|regulation of transcription, DNA-templated;	black
VIT_212s0059g01790	.	.	.	PREDICTED: (R,S)-reticuline 7-O-methyltransferase [Vitis vinifera]	GO:0009821|alkaloid biosynthetic process;	black
VIT_218s0001g10800	.	.	COG0657	PREDICTED: probable carboxylesterase 2 [Vitis vinifera]	.	black
VIT_211s0016g05270	.	.	.	hypothetical protein VITISV_033397 [Vitis vinifera]	.	black
VIT_214s0219g00220	.	.	.	PREDICTED: uncharacterized protein LOC100254358 [Vitis vinifera]	GO:0006355|regulation of transcription, DNA-templated;	black
VIT_212s0028g03310	.	.	COG0631	PREDICTED: probable protein phosphatase 2C 58 [Vitis vinifera]	GO:0006470|protein dephosphorylation;	black
VIT_205s0020g01170	.	.	.	PREDICTED: translationally-controlled tumor protein homolog [Vitis vinifera]	.	black
VIT_218s0001g08340	.	.	.	hypothetical protein VITISV_001849 [Vitis vinifera]	.	black
VIT_201s0010g02750	LOX2S; lipoxygenase [EC:1.13.11.12]	K00454	.	PREDICTED: lipoxygenase 6, chloroplastic [Vitis vinifera]	GO:0009695|jasmonic acid biosynthetic process;GO:0034440|lipid oxidation;GO:0031408|oxylipin biosynthetic process;GO:0009611|response to wounding;	black
VIT_214s0006g01400	.	.	COG5126	PREDICTED: probable calcium-binding protein CML23 [Vitis vinifera]	.	black
VIT_206s0004g00990	.	.	.	PREDICTED: dirigent protein 22 [Vitis vinifera]	.	black
VIT_219s0014g04270	.	.	.	unnamed protein product [Vitis vinifera]	GO:0009755|hormone-mediated signaling pathway;GO:0046777|protein autophosphorylation;GO:0048544|recognition of pollen;GO:0007178|transmembrane receptor protein serine/threonine kinase signaling pathway;	black
VIT_213s0320g00040	HEXA_B; hexosaminidase [EC:3.2.1.52]	K12373	COG3525	PREDICTED: beta-hexosaminidase 2 [Vitis vinifera]	GO:0005975|carbohydrate metabolic process;	black
VIT_215s0021g00970	E2.7.1.-	K00924	COG0515	PREDICTED: probable receptor-like protein kinase At5g47070 [Vitis vinifera]	.	black
VIT_211s0016g02126	.	.	.	PREDICTED: uncharacterized protein LOC100247359 [Vitis vinifera]	.	black
VIT_204s0023g02380	.	.	COG4886	PREDICTED: disease resistance RPP13-like protein 4 [Vitis vinifera]	GO:0006952|defense response;	black
VIT_212s0028g02420	.	.	COG3491	PREDICTED: 1-aminocyclopropane-1-carboxylate oxidase homolog 1 [Vitis vinifera]	.	black
VIT_215s0107g00550	.	.	.	PREDICTED: protein SULFUR DEFICIENCY-INDUCED 2 [Vitis vinifera]	GO:0010438|cellular response to sulfur starvation;GO:0009658|chloroplast organization;	black
VIT_214s0006g02160	.	.	.	unnamed protein product [Vitis vinifera]	.	black
VIT_217s0000g05600	.	.	COG1028	PREDICTED: (-)-isopiperitenol/(-)-carveol dehydrogenase, mitochondrial [Vitis vinifera]	GO:0031525|menthol biosynthetic process;	black
VIT_201s0011g00120	.	.	.	PREDICTED: uncharacterized protein LOC100266436 [Vitis vinifera]	.	black
VIT_219s0027g01690	RPS5; disease resistance protein RPS5	K13460	.	disease resistance protein RPS5-like protein 1 [Vitis labrusca]	GO:0008219|cell death;GO:0006952|defense response;GO:0009816|defense response to bacterium, incompatible interaction;GO:0009626|plant-type hypersensitive response;GO:0007165|signal transduction;	black
VIT_203s0063g00850	.	.	COG0724	PREDICTED: polyadenylate-binding protein RBP47-like isoform X2 [Vitis vinifera]	GO:0034605|cellular response to heat;GO:0006397|mRNA processing;	black
VIT_200s1274g00010	.	.	COG1809	PREDICTED: uncharacterized protein LOC100854177 [Vitis vinifera]	.	black
VIT_206s0009g01450	.	.	.	PREDICTED: (+)-neomenthol dehydrogenase-like isoform X1 [Vitis vinifera]	GO:0006952|defense response;	black
VIT_208s0040g01140	SCPL-II; serine carboxypeptidase-like clade II [EC:3.4.16.-]	K16297	COG2939	PREDICTED: serine carboxypeptidase-like 45 [Vitis vinifera]	.	black
VIT_214s0066g01830	.	.	.	PREDICTED: senescence-associated carboxylesterase 101-like isoform X1 [Vitis vinifera]	GO:0007568|aging;GO:0006952|defense response;GO:0016042|lipid catabolic process;GO:0006629|lipid metabolic process;GO:1900426|positive regulation of defense response to bacterium;GO:1902290|positive regulation of defense response to oomycetes;GO:0002230|positive regulation of defense response to virus by host;GO:1900057|positive regulation of leaf senescence;	black
VIT_200s1644g00010	.	.	COG0515	PREDICTED: G-type lectin S-receptor-like serine/threonine-protein kinase At4g27290 [Vitis vinifera]	GO:0048544|recognition of pollen;	black
VIT_207s0005g00940	KIFC2_3; kinesin family member C2/C3	K10406	COG5059	unnamed protein product [Vitis vinifera]	GO:0007018|microtubule-based movement;	black
VIT_210s0003g03310	.	.	.	PREDICTED: uncharacterized protein LOC100246938 [Vitis vinifera]	.	black
VIT_200s0477g00010	.	.	.	.	.	black
VIT_218s0041g00390	.	.	.	PREDICTED: cysteine proteinase inhibitor 8-like [Vitis vinifera]	GO:0006952|defense response;GO:0010951|negative regulation of endopeptidase activity;	black
VIT_211s0078g00380	E3.2.1.68; isoamylase [EC:3.2.1.68]	K01214	COG1523	unnamed protein product [Vitis vinifera]	GO:0010021|amylopectin biosynthetic process;GO:0005977|glycogen metabolic process;GO:0019252|starch biosynthetic process;	black
VIT_201s0146g00380	.	.	.	PREDICTED: uncharacterized protein LOC100242123 [Vitis vinifera]	.	black
VIT_205s0102g00590	.	.	.	PREDICTED: uncharacterized protein LOC104879456 [Vitis vinifera]	.	black
VIT_200s0388g00020	.	.	.	PREDICTED: probable receptor-like protein kinase At5g39020 [Vitis vinifera]	GO:0006968|cellular defense response;GO:0006071|glycerol metabolic process;GO:0006629|lipid metabolic process;	black
VIT_208s0007g03780	.	.	.	PREDICTED: uncharacterized protein LOC100244201 [Vitis vinifera]	.	black
VIT_208s0007g01040	.	.	COG0656	PREDICTED: aldo-keto reductase family 4 member C9-like [Vitis vinifera]	GO:0055114|oxidation-reduction process;GO:0009409|response to cold;GO:0009651|response to salt stress;GO:0009636|response to toxic substance;GO:0009414|response to water deprivation;	black
VIT_217s0000g01260	.	.	.	PREDICTED: squamosa promoter-binding-like protein 13A [Vitis vinifera]	GO:0048653|anther development;GO:0006355|regulation of transcription, DNA-templated;GO:0006351|transcription, DNA-templated;	black
VIT_209s0054g00202	FLS2; LRR receptor-like serine/threonine-protein kinase FLS2 [EC:2.7.11.1]	K13420	COG4886	PREDICTED: probable LRR receptor-like serine/threonine-protein kinase At4g36180, partial [Vitis vinifera]	GO:0052544|defense response by callose deposition in cell wall;GO:0042742|defense response to bacterium;GO:0016045|detection of bacterium;GO:0009755|hormone-mediated signaling pathway;GO:0046777|protein autophosphorylation;GO:0006898|receptor-mediated endocytosis;GO:0010359|regulation of anion channel activity;GO:0007178|transmembrane receptor protein serine/threonine kinase signaling pathway;	black
VIT_200s0269g00140	NFKB1; nuclear factor NF-kappa-B p105 subunit	K02580	COG0666	PREDICTED: uncharacterized protein LOC100853278 isoform X2 [Vitis vinifera]	GO:0071347|cellular response to interleukin-1;GO:0071354|cellular response to interleukin-6;GO:0071222|cellular response to lipopolysaccharide;GO:0071260|cellular response to mechanical stimulus;GO:0071316|cellular response to nicotine;GO:0071375|cellular response to peptide hormone stimulus;GO:0010956|negative regulation of calcidiol 1-monooxygenase activity;GO:0050728|negative regulation of inf…	black
VIT_208s0007g00780	.	.	.	PREDICTED: high-light-induced protein, chloroplastic [Vitis vinifera]	GO:0007623|circadian rhythm;GO:0015979|photosynthesis;GO:0018298|protein-chromophore linkage;GO:0009644|response to high light intensity;	black
VIT_213s0019g04490	.	.	.	unnamed protein product [Vitis vinifera]	.	black
VIT_216s0050g01250	.	.	.	unnamed protein product [Vitis vinifera]	GO:0009626|plant-type hypersensitive response;	black
VIT_200s0347g00110	.	.	.	PREDICTED: LOW QUALITY PROTEIN: G-type lectin S-receptor-like serine/threonine-protein kinase At1g11330 [Vitis vinifera]	GO:0048544|recognition of pollen;	black
VIT_210s0003g01580	.	.	.	PREDICTED: uncharacterized protein LOC100266883 [Vitis vinifera]	.	black
VIT_212s0035g00460	.	.	.	unnamed protein product [Vitis vinifera]	.	black
VIT_218s0001g12220	.	.	.	PREDICTED: zinc finger protein JACKDAW-like isoform X1 [Vitis vinifera]	GO:0006355|regulation of transcription, DNA-templated;GO:0006351|transcription, DNA-templated;	black
VIT_214s0036g00310	.	.	COG4886	unnamed protein product [Vitis vinifera]	GO:0006952|defense response;	black
VIT_203s0017g00940	.	.	COG0723	PREDICTED: cytochrome b6-f complex iron-sulfur subunit 1, chloroplastic [Vitis vinifera]	GO:0015979|photosynthesis;	black
VIT_211s0052g00040	.	.	.	PREDICTED: macrophage migration inhibitory factor homolog [Vitis vinifera]	.	black
VIT_211s0103g00210	.	.	.	PREDICTED: F-box protein At5g07610 [Vitis vinifera]	.	black
VIT_209s0002g06990	.	.	.	PREDICTED: phosphatidylcholine:diacylglycerol cholinephosphotransferase 1 [Vitis vinifera]	GO:0006657|CDP-choline pathway;GO:0046470|phosphatidylcholine metabolic process;	black
VIT_212s0034g01350	.	.	COG4886	unnamed protein product [Vitis vinifera]	GO:0009626|plant-type hypersensitive response;GO:0007165|signal transduction;	black
VIT_208s0040g02870	.	.	COG0727	PREDICTED: uncharacterized protein LOC100243090 [Vitis vinifera]	.	black
VIT_206s0009g01070	.	.	.	PREDICTED: uncharacterized protein LOC100265104 [Vitis vinifera]	.	black
VIT_207s0104g01510	.	.	.	PREDICTED: uncharacterized protein LOC100245941 [Vitis vinifera]	.	black
VIT_202s0154g00070	.	.	.	PREDICTED: protein YABBY 4 [Vitis vinifera]	GO:0010158|abaxial cell fate specification;GO:0045165|cell fate commitment;GO:0010154|fruit development;GO:0010450|inflorescence meristem growth;GO:0009933|meristem structural organization;GO:0009944|polarity specification of adaxial/abaxial axis;GO:0009909|regulation of flower development;GO:2000024|regulation of leaf development;GO:1902183|regulation of shoot apical meristem development;GO:0006…	black
VIT_200s0361g00050	.	.	COG0515	unnamed protein product [Vitis vinifera]	GO:0009755|hormone-mediated signaling pathway;GO:0046777|protein autophosphorylation;GO:0007178|transmembrane receptor protein serine/threonine kinase signaling pathway;	black
VIT_219s0014g01050	.	.	.	PREDICTED: uncharacterized protein LOC100255640 [Vitis vinifera]	.	black
VIT_205s0020g03640	.	.	.	PREDICTED: uncharacterized protein LOC100259691 [Vitis vinifera]	.	black
VIT_209s0002g03460	.	.	.	PREDICTED: clavaminate synthase-like protein At3g21360 [Vitis vinifera]	.	black
VIT_214s0030g01790	.	.	.	PREDICTED: pollen-specific protein SF21 [Vitis vinifera]	.	black
VIT_205s0049g01070	GST, gst; glutathione S-transferase [EC:2.5.1.18]	K00799	.	PREDICTED: probable glutathione S-transferase [Vitis vinifera]	.	black
VIT_213s0067g01890	E3.2.1.96; mannosyl-glycoprotein endo-beta-N-acetylglucosaminidase [EC:3.2.1.96]	K01227	COG4724	PREDICTED: cytosolic endo-beta-N-acetylglucosaminidase isoform X2 [Vitis vinifera]	.	black
VIT_204s0008g04250	aspB; aspartate aminotransferase [EC:2.6.1.1]	K00812	COG0436	PREDICTED: bifunctional aspartate aminotransferase and glutamate/aspartate-prephenate aminotransferase [Vitis vinifera]	GO:0009058|biosynthetic process;	black
VIT_207s0129g00870	.	.	COG0515	PREDICTED: probable receptor-like protein kinase At5g24010 [Vitis vinifera]	.	black
VIT_213s0019g01180	.	.	.	PREDICTED: glucan endo-1,3-beta-glucosidase [Vitis vinifera]	GO:0005975|carbohydrate metabolic process;GO:0006952|defense response;	black
VIT_217s0000g05210	.	.	.	PREDICTED: protein LONGIFOLIA 1 [Vitis vinifera]	GO:0051513|regulation of monopolar cell growth;	black
VIT_204s0023g00410	.	.	.	PREDICTED: photosystem I reaction center subunit XI, chloroplastic [Vitis vinifera]	GO:0015979|photosynthesis;	black
VIT_214s0083g01210	.	.	COG0515	PREDICTED: receptor-like protein kinase FERONIA [Vitis vinifera]	GO:0009738|abscisic acid-activated signaling pathway;GO:0009742|brassinosteroid mediated signaling pathway;GO:0050832|defense response to fungus;GO:0009873|ethylene-activated signaling pathway;GO:0009755|hormone-mediated signaling pathway;GO:0009788|negative regulation of abscisic acid-activated signaling pathway;GO:0030308|negative regulation of cell growth;GO:0010483|pollen tube reception;GO:00…	black
VIT_201s0011g02710	.	.	.	.	.	black
VIT_213s0084g00510	.	.	.	hypothetical protein VITISV_014782 [Vitis vinifera]	GO:0006952|defense response;	black
VIT_218s0001g02550	hemB, ALAD; porphobilinogen synthase [EC:4.2.1.24]	K01698	COG0113	PREDICTED: delta-aminolevulinic acid dehydratase, chloroplastic [Vitis vinifera]	GO:0015995|chlorophyll biosynthetic process;GO:0006783|heme biosynthetic process;GO:0006779|porphyrin-containing compound biosynthetic process;GO:0006782|protoporphyrinogen IX biosynthetic process;	black
VIT_201s0011g02030	SCPL-II; serine carboxypeptidase-like clade II [EC:3.4.16.-]	K16297	COG2939	PREDICTED: serine carboxypeptidase-like 35 [Vitis vinifera]	.	black
VIT_208s0058g00090	.	.	COG4886	PREDICTED: receptor-like protein 12 [Vitis vinifera]	GO:0009755|hormone-mediated signaling pathway;GO:0046777|protein autophosphorylation;	black
VIT_202s0025g01260	.	.	COG0451	unnamed protein product [Vitis vinifera]	GO:0009718|anthocyanin-containing compound biosynthetic process;	black
VIT_204s0023g00360	.	.	.	PREDICTED: uncharacterized protein LOC100249671 isoform X1 [Vitis vinifera]	.	black
VIT_218s0001g12980	CCNT; cyclin T	K15188	COG5333	PREDICTED: cyclin-T1-3 [Vitis vinifera]	GO:0007049|cell cycle;GO:0051301|cell division;GO:0000079|regulation of cyclin-dependent protein serine/threonine kinase activity;GO:0006355|regulation of transcription, DNA-templated;	black
VIT_210s0003g01400	.	.	COG0515	PREDICTED: probable LRR receptor-like serine/threonine-protein kinase MRH1 [Vitis vinifera]	GO:0009755|hormone-mediated signaling pathway;GO:0046777|protein autophosphorylation;GO:0048765|root hair cell differentiation;GO:0007178|transmembrane receptor protein serine/threonine kinase signaling pathway;	black
VIT_201s0011g05790	.	.	.	PREDICTED: microtubule-associated protein 70-2 [Vitis vinifera]	GO:0007010|cytoskeleton organization;	black
VIT_218s0001g11350	ABA3; molybdenum cofactor sulfurtransferase [EC:2.8.1.9]	K15631	COG0520	PREDICTED: uncharacterized protein LOC100259174 [Vitis vinifera]	GO:0006777|Mo-molybdopterin cofactor biosynthetic process;GO:0043545|molybdopterin cofactor metabolic process;	black
VIT_205s0020g04570	.	.	.	CBL-interacting protein kinase 20 [Vitis vinifera]	GO:0035556|intracellular signal transduction;GO:0006468|protein phosphorylation;GO:0009409|response to cold;	black
VIT_210s0042g00170	.	.	.	unnamed protein product [Vitis vinifera]	GO:0006355|regulation of transcription, DNA-templated;GO:0006351|transcription, DNA-templated;	black
VIT_210s0003g05130	.	.	COG0515	PREDICTED: wall-associated receptor kinase 5-like [Vitis vinifera]	GO:0009755|hormone-mediated signaling pathway;GO:0046777|protein autophosphorylation;GO:0007178|transmembrane receptor protein serine/threonine kinase signaling pathway;	black
VIT_205s0049g00520	.	.	.	unnamed protein product [Vitis vinifera]	.	black
VIT_219s0090g00830	E3.4.23.40; phytepsin [EC:3.4.23.40]	K08245	.	PREDICTED: aspartic proteinase A1 [Vitis vinifera]	GO:0006629|lipid metabolic process;GO:0030163|protein catabolic process;GO:0006508|proteolysis;GO:0009735|response to cytokinin;GO:0009651|response to salt stress;	black
VIT_207s0129g00910	.	.	.	PREDICTED: probable receptor-like protein kinase At5g24010 [Vitis vinifera]	.	black
VIT_201s0011g03330	.	.	.	PREDICTED: uncharacterized protein LOC100252495 [Vitis vinifera]	.	black
VIT_206s0004g01110	.	.	COG0053	PREDICTED: metal tolerance protein 4 [Vitis vinifera]	.	black
VIT_204s0044g00720	.	.	.	PREDICTED: G-type lectin S-receptor-like serine/threonine-protein kinase RLK1 [Vitis vinifera]	.	black
VIT_218s0001g01680	.	.	COG0515	PREDICTED: LOW QUALITY PROTEIN: probable receptor-like serine/threonine-protein kinase At5g57670 [Vitis vinifera]	GO:0009755|hormone-mediated signaling pathway;GO:0046777|protein autophosphorylation;GO:0007178|transmembrane receptor protein serine/threonine kinase signaling pathway;	black
VIT_205s0102g01080	.	.	.	unnamed protein product [Vitis vinifera]	.	black
VIT_202s0025g04460	.	.	.	PREDICTED: dehydration-responsive element-binding protein 1E [Vitis vinifera]	GO:0016049|cell growth;GO:0010371|regulation of gibberellin biosynthetic process;GO:0048510|regulation of timing of transition from vegetative to reproductive phase;GO:0006351|transcription, DNA-templated;	black
VIT_205s0049g00610	.	.	.	unnamed protein product [Vitis vinifera]	.	black
VIT_207s0197g00090	.	.	COG4886	PREDICTED: probable disease resistance protein At5g66900 [Vitis vinifera]	GO:0006952|defense response;	black
VIT_201s0011g05035	.	.	.	Clavata3/esr-related 16, putative [Theobroma cacao]	.	black
VIT_200s0429g00025	.	.	.	PREDICTED: cysteine-rich repeat secretory protein 38-like [Vitis vinifera]	GO:0009737|response to abscisic acid;	black
VIT_200s0259g00120	.	.	.	PREDICTED: oligopeptide transporter 3 [Vitis vinifera]	GO:0007275|multicellular organismal development;GO:0015833|peptide transport;GO:0015031|protein transport;GO:0055085|transmembrane transport;	black
VIT_204s0044g00730	.	.	COG0515	PREDICTED: G-type lectin S-receptor-like serine/threonine-protein kinase RLK1 isoform X1 [Vitis vinifera]	.	black
VIT_213s0084g00420	.	.	COG4886	PREDICTED: putative disease resistance RPP13-like protein 1 [Vitis vinifera]	GO:0006952|defense response;	black
VIT_219s0014g01350	.	.	.	PREDICTED: protein LIGHT-DEPENDENT SHORT HYPOCOTYLS 10-like [Vitis vinifera]	GO:0009299|mRNA transcription;GO:0009886|post-embryonic morphogenesis;GO:0006355|regulation of transcription, DNA-templated;	black
VIT_200s0480g00090	.	.	.	PREDICTED: LOW QUALITY PROTEIN: polyphenol oxidase, chloroplastic [Vitis vinifera]	GO:0046148|pigment biosynthetic process;	black
VIT_200s0652g00010	.	.	.	PREDICTED: dof zinc finger protein DOF1.1 [Vitis vinifera]	GO:0006355|regulation of transcription, DNA-templated;GO:0006351|transcription, DNA-templated;	black
VIT_213s0064g00240	.	.	.	unnamed protein product [Vitis vinifera]	.	black
VIT_203s0038g04760	.	.	.	PREDICTED: transcription factor bHLH63 [Vitis vinifera]	GO:0009911|positive regulation of flower development;GO:0006351|transcription, DNA-templated;	black
VIT_218s0001g15120	.	.	.	PREDICTED: uncharacterized protein LOC100243726 [Vitis vinifera]	.	black
VIT_210s0003g01550	.	.	COG4886	PREDICTED: serine/threonine-protein kinase BRI1-like 2 [Vitis vinifera]	GO:0009755|hormone-mediated signaling pathway;GO:0046777|protein autophosphorylation;	black
VIT_210s0003g01990	.	.	COG0515	PREDICTED: probable LRR receptor-like serine/threonine-protein kinase At1g29720 isoform X1 [Vitis vinifera]	.	black
VIT_218s0001g08420	.	.	.	unnamed protein product [Vitis vinifera]	.	black
VIT_209s0002g08470	qor, CRYZ; NADPH2:quinone reductase [EC:1.6.5.5]	K00344	COG0604	PREDICTED: probable quinone oxidoreductase [Vitis vinifera]	.	black
VIT_214s0068g00920	.	.	COG3424	chalcone synthase [Vitis vinifera]	GO:0009813|flavonoid biosynthetic process;	black
VIT_212s0059g00150	.	.	COG0666	PREDICTED: ankyrin repeat-containing protein At3g12360-like isoform X2 [Vitis vinifera]	.	black
VIT_212s0034g02470	.	.	.	PREDICTED: putative disease resistance protein At3g14460 isoform X2 [Vitis vinifera]	GO:0006952|defense response;	black
VIT_206s0004g02370	.	.	COG0451	unnamed protein product [Vitis vinifera]	GO:0007623|circadian rhythm;GO:0009809|lignin biosynthetic process;GO:0009409|response to cold;	black
VIT_205s0029g00355	.	.	.	PREDICTED: protein RALF-like 24 [Vitis vinifera]	GO:0019722|calcium-mediated signaling;GO:0007267|cell-cell signaling;	black
VIT_213s0106g00030	ANK; ankyrin	K10380	.	PREDICTED: uncharacterized protein LOC100245348 isoform X1 [Vitis vinifera]	GO:0086014|atrial cardiac muscle cell action potential;GO:0086066|atrial cardiac muscle cell to AV node cell communication;GO:0003283|atrial septum development;GO:0007411|axon guidance;GO:0060048|cardiac muscle contraction;GO:0006874|cellular calcium ion homeostasis;GO:0034613|cellular protein localization;GO:0086046|membrane depolarization during SA node cell action potential;GO:1901021|positive…	black
VIT_214s0083g00400	.	.	.	unnamed protein product [Vitis vinifera]	.	black
VIT_204s0008g05760	.	.	.	uncharacterized protein LOC100264507 [Vitis vinifera]	GO:0042742|defense response to bacterium;GO:0050832|defense response to fungus;GO:0045892|negative regulation of transcription, DNA-templated;GO:0031347|regulation of defense response;GO:0010200|response to chitin;GO:0002237|response to molecule of bacterial origin;GO:0009751|response to salicylic acid;GO:0009611|response to wounding;GO:0006351|transcription, DNA-templated;	black
VIT_210s0003g04350	psaK; photosystem I subunit X	K02698	.	PREDICTED: photosystem I reaction center subunit psaK, chloroplastic [Vitis vinifera]	GO:0015979|photosynthesis;	black
VIT_218s0001g08750	.	.	.	PREDICTED: uncharacterized protein LOC100267736 [Vitis vinifera]	.	black
VIT_207s0129g00220	.	.	.	PREDICTED: formin-like protein 6 [Vitis vinifera]	.	black
VIT_207s0005g06210	RPM1, RPS3; disease resistance protein RPM1	K13457	COG4886	PREDICTED: disease resistance protein RPM1 [Vitis vinifera]	GO:0009626|plant-type hypersensitive response;	black
VIT_200s0269g00150	.	.	.	unnamed protein product [Vitis vinifera]	.	black
VIT_219s0014g02630	.	.	.	PREDICTED: proton pump-interactor 1 [Vitis vinifera]	GO:0010155|regulation of proton transport;	black
VIT_204s0008g05340	.	.	COG0657	unnamed protein product [Vitis vinifera]	.	black
VIT_212s0142g00340	GAUT; alpha-1,4-galacturonosyltransferase [EC:2.4.1.43]	K13648	.	PREDICTED: probable galacturonosyltransferase 15 isoform X1 [Vitis vinifera]	GO:0071555|cell wall organization;GO:0045489|pectin biosynthetic process;	black
VIT_218s0041g00250	.	.	COG4886	TMV resistance protein N-like protein 7 [Vitis labrusca]	GO:0009626|plant-type hypersensitive response;GO:0007165|signal transduction;	black
VIT_218s0041g00200	.	.	COG4886	PREDICTED: TMV resistance protein N-like [Vitis vinifera]	GO:0009626|plant-type hypersensitive response;GO:0007165|signal transduction;	black
VIT_209s0002g06210	.	.	.	PREDICTED: probable disease resistance protein At1g12280 [Vitis vinifera]	GO:0006952|defense response;	black
VIT_218s0089g00210	.	.	.	PREDICTED: endoglucanase 3 [Vitis vinifera]	GO:0071555|cell wall organization;GO:0030245|cellulose catabolic process;	black
VIT_201s0010g00940	.	.	.	unnamed protein product [Vitis vinifera]	.	black
VIT_207s0141g00060	KCS; 3-ketoacyl-CoA synthase [EC:2.3.1.199]	K15397	COG3424	PREDICTED: 3-ketoacyl-CoA synthase 19-like [Vitis vinifera]	GO:0006633|fatty acid biosynthetic process;GO:0006970|response to osmotic stress;GO:0009611|response to wounding;GO:0010345|suberin biosynthetic process;	black
VIT_204s0008g01900	.	.	.	PREDICTED: uncharacterized protein LOC100249293 [Vitis vinifera]	.	black
VIT_202s0154g00350	.	.	COG0039	PREDICTED: L-lactate dehydrogenase A isoform X2 [Vitis vinifera]	GO:0005975|carbohydrate metabolic process;GO:0019752|carboxylic acid metabolic process;	black
VIT_219s0014g03240	.	.	COG2723	PREDICTED: beta-glucosidase 18 isoform X1 [Vitis vinifera]	GO:0005975|carbohydrate metabolic process;	black
VIT_216s0050g01510	SUGT1, SGT1; suppressor of G2 allele of SKP1	K12795	.	PREDICTED: LRR receptor-like serine/threonine-protein kinase FLS2 [Vitis vinifera]	GO:0042742|defense response to bacterium;GO:0050832|defense response to fungus;	black
VIT_212s0059g02260	GRIP; glutamate receptor, ionotropic, plant	K05387	COG0683	PREDICTED: glutamate receptor 3.7 [Vitis vinifera]	GO:0070588|calcium ion transmembrane transport;GO:0006816|calcium ion transport;GO:0019722|calcium-mediated signaling;GO:0071230|cellular response to amino acid stimulus;	black
VIT_209s0002g08960	.	.	.	PREDICTED: deSI-like protein At4g17486 [Vitis vinifera]	.	black
VIT_211s0016g00190	.	.	.	PREDICTED: uncharacterized protein LOC100243916 isoform X1 [Vitis vinifera]	.	black
VIT_205s0094g00340	E3.2.1.14; chitinase [EC:3.2.1.14]	K01183	.	class IV chitinase precursor [Vitis vinifera]	GO:0016998|cell wall macromolecule catabolic process;GO:0006032|chitin catabolic process;GO:0006952|defense response;GO:0000272|polysaccharide catabolic process;	black
VIT_214s0083g01220	.	.	COG0515	PREDICTED: receptor-like protein kinase FERONIA [Vitis vinifera]	.	black
VIT_214s0030g02110	E3.6.3.8; Ca2+-transporting ATPase [EC:3.6.3.8]	K01537	.	PREDICTED: putative calcium-transporting ATPase 13, plasma membrane-type [Vitis vinifera]	.	black
VIT_200s1737g00010	.	.	COG5273	unnamed protein product [Vitis vinifera]	.	black
VIT_213s0156g00515	.	.	.	hypothetical protein VITISV_011146 [Vitis vinifera]	.	black
VIT_217s0000g07060	.	.	.	PREDICTED: UDP-glycosyltransferase 83A1 [Vitis vinifera]	.	black
VIT_206s0009g01360	RPM1, RPS3; disease resistance protein RPM1	K13457	COG4886	PREDICTED: disease resistance protein RPM1-like [Vitis vinifera]	GO:0009626|plant-type hypersensitive response;	black
VIT_218s0001g04890	.	.	COG0659	PREDICTED: low affinity sulfate transporter 3 [Vitis vinifera]	.	black
VIT_213s0073g00330	CHMP5, VPS60; charged multivesicular body protein 5	K12198	.	PREDICTED: charged multivesicular body protein 5 [Vitis vinifera]	GO:0015031|protein transport;GO:0007034|vacuolar transport;	black
VIT_207s0104g00660	.	.	.	PREDICTED: uncharacterized protein LOC100256341 [Vitis vinifera]	.	black
VIT_205s0049g00420	.	.	COG3491	PREDICTED: 1-aminocyclopropane-1-carboxylate oxidase homolog 1 [Vitis vinifera]	.	black
VIT_205s0062g01430	.	.	.	PREDICTED: probable glucan endo-1,3-beta-glucosidase A6 [Vitis vinifera]	GO:0005975|carbohydrate metabolic process;GO:0006952|defense response;GO:0009793|embryo development ending in seed dormancy;GO:0010584|pollen exine formation;	black
VIT_201s0011g00060	.	.	.	PREDICTED: uncharacterized protein LOC104879282 [Vitis vinifera]	.	black
VIT_218s0041g00670	.	.	COG3104	PREDICTED: protein NRT1/ PTR FAMILY 5.10 [Vitis vinifera]	GO:0006857|oligopeptide transport;	black
VIT_209s0054g01760	.	.	.	PREDICTED: uncharacterized protein LOC100256402 [Vitis vinifera]	.	black
VIT_214s0030g01870	NEK; NIMA (never in mitosis gene a)-related kinase [EC:2.7.11.1]	K08857	.	PREDICTED: serine/threonine-protein kinase Nek2-like isoform X1 [Vitis vinifera]	GO:0006468|protein phosphorylation;	black
VIT_201s0011g06060	.	.	.	unnamed protein product [Vitis vinifera]	.	black
VIT_202s0109g00080	.	.	COG0572	PREDICTED: phosphoribulokinase, chloroplastic [Vitis vinifera]	GO:0019253|reductive pentose-phosphate cycle;	black
VIT_202s0087g00720	.	.	COG0515	PREDICTED: probable receptor-like protein kinase At1g49730 [Vitis vinifera]	GO:0009755|hormone-mediated signaling pathway;GO:0046777|protein autophosphorylation;GO:0007178|transmembrane receptor protein serine/threonine kinase signaling pathway;GO:0010089|xylem development;	black
VIT_204s0008g03560	GLO1, gloA; lactoylglutathione lyase [EC:4.4.1.5]	K01759	COG0346	PREDICTED: probable lactoylglutathione lyase, chloroplast [Vitis vinifera]	GO:0009409|response to cold;	black
VIT_215s0048g02980	.	.	.	PREDICTED: uncharacterized protein LOC100250645 [Vitis vinifera]	.	black
VIT_200s0780g00020	.	.	.	PREDICTED: glucan endo-1,3-beta-glucosidase 5 [Vitis vinifera]	GO:0005975|carbohydrate metabolic process;GO:0006952|defense response;	black
VIT_207s0104g01620	.	.	.	PREDICTED: zinc finger protein NUTCRACKER [Vitis vinifera]	GO:0006355|regulation of transcription, DNA-templated;GO:0006351|transcription, DNA-templated;	black
VIT_217s0000g00110	.	.	COG1773	PREDICTED: uncharacterized protein LOC100259528 [Vitis vinifera]	GO:0055114|oxidation-reduction process;	black
VIT_207s0104g00510	RANGAP1; Ran GTPase-activating protein 1	K14319	.	PREDICTED: RAN GTPase-activating protein 1 [Vitis vinifera]	GO:0000911|cytokinesis by cell plate formation;GO:0006606|protein import into nucleus;	black
VIT_218s0001g14300	.	.	.	PREDICTED: intracellular protein transport protein USO1 isoform X1 [Vitis vinifera]	.	black
VIT_212s0055g00710	psd, PISD; phosphatidylserine decarboxylase [EC:4.1.1.65]	K01613	COG0688	PREDICTED: phosphatidylserine decarboxylase proenzyme 2-like [Vitis vinifera]	GO:0006646|phosphatidylethanolamine biosynthetic process;	black
VIT_218s0072g00150	.	.	.	PREDICTED: uncharacterized protein LOC100854843 [Vitis vinifera]	.	black
VIT_200s0762g00030	.	.	.	PREDICTED: G-type lectin S-receptor-like serine/threonine-protein kinase At1g11330 [Vitis vinifera]	GO:0048544|recognition of pollen;	black
VIT_216s0039g02360	DFR; bifunctional dihydroflavonol 4-reductase/flavanone 4-reductase [EC:1.1.1.219 1.1.1.234]	K13082	.	PREDICTED: probable disease resistance protein At4g27220 isoform X6 [Vitis vinifera]	GO:0009718|anthocyanin-containing compound biosynthetic process;	black
VIT_213s0084g00430	.	.	.	PREDICTED: cilia- and flagella-associated protein 20 [Vitis vinifera]	GO:0060271|cilium morphogenesis;GO:2000147|positive regulation of cell motility;GO:2000253|positive regulation of feeding behavior;GO:0060296|regulation of cilium beat frequency involved in ciliary motility;	black
VIT_210s0003g02810	.	.	.	hypothetical protein VITISV_042733 [Vitis vinifera]	GO:0006351|transcription, DNA-templated;	black
VIT_211s0016g02400	.	.	COG0475	PREDICTED: K(+) efflux antiporter 4 isoform X1 [Vitis vinifera]	GO:0006813|potassium ion transport;	black
VIT_218s0076g00250	SLC45A1_2_4; solute carrier family 45, member 1/2/4	K15378	.	putative sucrose transporter [Vitis vinifera]	GO:0005985|sucrose metabolic process;	black
VIT_216s0098g00720	.	.	COG0515	PREDICTED: L-type lectin-domain containing receptor kinase VIII.2-like [Vitis vinifera]	GO:0009755|hormone-mediated signaling pathway;GO:0046777|protein autophosphorylation;GO:0007178|transmembrane receptor protein serine/threonine kinase signaling pathway;	black
VIT_203s0063g00180	.	.	.	hypothetical protein VITISV_026443 [Vitis vinifera]	GO:0010200|response to chitin;	black
VIT_202s0025g03180	.	.	.	unnamed protein product [Vitis vinifera]	.	black
VIT_205s0020g03270	.	.	.	PREDICTED: G-type lectin S-receptor-like serine/threonine-protein kinase RLK1 [Vitis vinifera]	.	black
VIT_206s0009g01350	.	.	COG4886	unnamed protein product [Vitis vinifera]	GO:0006952|defense response;	black
VIT_214s0083g01195	.	.	COG0515	PREDICTED: receptor-like protein kinase FERONIA [Vitis vinifera]	GO:0009738|abscisic acid-activated signaling pathway;GO:0009742|brassinosteroid mediated signaling pathway;GO:0050832|defense response to fungus;GO:0009873|ethylene-activated signaling pathway;GO:0009755|hormone-mediated signaling pathway;GO:0009788|negative regulation of abscisic acid-activated signaling pathway;GO:0030308|negative regulation of cell growth;GO:0010483|pollen tube reception;GO:00…	black
VIT_212s0035g01680	.	.	.	unnamed protein product [Vitis vinifera]	GO:0006952|defense response;	black
VIT_219s0014g00790	.	.	COG4886	unnamed protein product [Vitis vinifera]	.	black
VIT_212s0059g00230	EPHX2; soluble epoxide hydrolase / lipid-phosphate phosphatase [EC:3.3.2.10 3.1.3.76]	K08726	.	unnamed protein product [Vitis vinifera]	GO:0019369|arachidonic acid metabolic process;GO:0006874|cellular calcium ion homeostasis;GO:0042632|cholesterol homeostasis;GO:0016311|dephosphorylation;GO:0017144|drug metabolic process;GO:0019373|epoxygenase P450 pathway;GO:0006954|inflammatory response;GO:0046839|phospholipid dephosphorylation;GO:0010628|positive regulation of gene expression;GO:0045909|positive regulation of vasodilation;GO:…	black
VIT_206s0009g01640	.	.	COG0515	PREDICTED: probable inactive receptor kinase At5g10020 [Vitis vinifera]	GO:0009755|hormone-mediated signaling pathway;GO:0046777|protein autophosphorylation;GO:0007178|transmembrane receptor protein serine/threonine kinase signaling pathway;	black
VIT_207s0104g00410	.	.	COG0412	PREDICTED: endo-1,3;1,4-beta-D-glucanase [Vitis vinifera]	.	black
VIT_206s0009g00820	KIF15; kinesin family member 15	K10400	COG5059	PREDICTED: phragmoplast orienting kinesin 2 isoform X1 [Vitis vinifera]	GO:0000911|cytokinesis by cell plate formation;GO:0007018|microtubule-based movement;GO:0000281|mitotic cytokinesis;	black
VIT_205s0020g04040	E3.1.1.14; chlorophyllase [EC:3.1.1.14]	K08099	.	PREDICTED: chlorophyllase-2, chloroplastic [Vitis vinifera]	GO:0015996|chlorophyll catabolic process;	black
VIT_201s0127g00540	NXN; nucleoredoxin [EC:1.8.1.8]	K17609	.	PREDICTED: probable nucleoredoxin 1 [Vitis vinifera]	GO:0045454|cell redox homeostasis;GO:0009860|pollen tube growth;GO:0010183|pollen tube guidance;GO:0080092|regulation of pollen tube growth;GO:0046686|response to cadmium ion;	black
VIT_201s0011g04270	.	.	COG0515	PREDICTED: probable receptor-like protein kinase At1g67000-like [Citrus sinensis]	.	black
VIT_206s0004g04510	.	.	.	PREDICTED: heat shock cognate 70 kDa protein 2 [Vitis vinifera]	.	black
VIT_213s0019g04140	LHCA1; light-harvesting complex I chlorophyll a/b binding protein 1	K08907	.	PREDICTED: chlorophyll a-b binding protein 6, chloroplastic [Vitis vinifera]	GO:0009765|photosynthesis, light harvesting;GO:0018298|protein-chromophore linkage;	black
VIT_206s0004g07490	.	.	.	PREDICTED: uncharacterized protein LOC100265673 [Vitis vinifera]	.	black
VIT_207s0031g02440	.	.	.	unnamed protein product [Vitis vinifera]	GO:0015800|acidic amino acid transport;GO:0003333|amino acid transmembrane transport;GO:0015804|neutral amino acid transport;	black
VIT_215s0024g00660	.	.	COG1075	PREDICTED: uncharacterized protein LOC100248966 isoform X1 [Vitis vinifera]	.	black
VIT_219s0015g01660	BMT5; 25S rRNA (uracil2634-N3)-methyltransferase [EC:2.1.1.313]	K19307	.	PREDICTED: uncharacterized protein At4g26485 [Vitis vinifera]	.	black
VIT_213s0074g00730	E2.7.11.-; protein-serine/threonine kinase [EC:2.7.11.-]	K08286	.	PREDICTED: serine/threonine-protein kinase D6PKL2-like [Vitis vinifera]	GO:0009734|auxin-activated signaling pathway;GO:0010540|basipetal auxin transport;GO:0035556|intracellular signal transduction;GO:0006468|protein phosphorylation;	black
VIT_219s0014g01270	.	.	.	PREDICTED: uncharacterized protein LOC100243390 [Vitis vinifera]	.	black
VIT_201s0011g04080	.	.	.	PREDICTED: uncharacterized protein LOC100252628 isoform X1 [Vitis vinifera]	GO:0009908|flower development;GO:0043161|proteasome-mediated ubiquitin-dependent protein catabolic process;GO:0016567|protein ubiquitination;GO:0040008|regulation of growth;GO:0010228|vegetative to reproductive phase transition of meristem;	black
VIT_213s0019g03210	.	.	.	PREDICTED: L-type lectin-domain containing receptor kinase VIII.2-like [Vitis vinifera]	GO:0009755|hormone-mediated signaling pathway;GO:0046777|protein autophosphorylation;GO:0007178|transmembrane receptor protein serine/threonine kinase signaling pathway;	black
VIT_213s0064g00210	.	.	.	unnamed protein product [Vitis vinifera]	.	black
VIT_207s0005g05100	PIF3; phytochrome-interacting factor 3	K12126	.	PREDICTED: transcription factor PIF1 isoform X2 [Vitis vinifera]	GO:0009704|de-etiolation;GO:0009740|gibberellic acid mediated signaling pathway;GO:0031539|positive regulation of anthocyanin metabolic process;GO:0010017|red or far-red light signaling pathway;GO:0009585|red, far-red light phototransduction;GO:0006355|regulation of transcription, DNA-templated;GO:0009639|response to red or far red light;GO:0006351|transcription, DNA-templated;	black
VIT_200s0347g00096	.	.	.	PREDICTED: G-type lectin S-receptor-like serine/threonine-protein kinase At1g11330 [Vitis vinifera]	GO:0048544|recognition of pollen;	black
VIT_208s0007g06080	.	.	.	PREDICTED: glucan endo-1,3-beta-glucosidase, basic isoform-like isoform X1 [Vitis vinifera]	GO:0005975|carbohydrate metabolic process;GO:0006952|defense response;GO:0009607|response to biotic stimulus;	black
VIT_208s0007g02380	clpB; ATP-dependent Clp protease ATP-binding subunit ClpB	K03695	COG0542	PREDICTED: chaperone protein ClpB4, mitochondrial [Vitis vinifera]	GO:0045727|positive regulation of translation;GO:0043335|protein unfolding;GO:0009408|response to heat;GO:0009644|response to high light intensity;GO:0042542|response to hydrogen peroxide;	black
VIT_200s0397g00010	.	.	COG4886	PREDICTED: leucine-rich repeat receptor protein kinase EXS-like, partial [Vitis vinifera]	GO:0009755|hormone-mediated signaling pathway;GO:0046777|protein autophosphorylation;	black
VIT_217s0000g03350	.	.	.	PREDICTED: probable serine/threonine-protein kinase At1g18390 [Vitis vinifera]	GO:0071215|cellular response to abscisic acid stimulus;GO:0042631|cellular response to water deprivation;GO:0009755|hormone-mediated signaling pathway;GO:0048573|photoperiodism, flowering;GO:0046777|protein autophosphorylation;GO:0007178|transmembrane receptor protein serine/threonine kinase signaling pathway;	black
VIT_215s0048g01880	.	.	.	PREDICTED: vacuolar protein 8 [Vitis vinifera]	GO:0046777|protein autophosphorylation;GO:0016567|protein ubiquitination;	black
VIT_212s0035g00680	.	.	.	PREDICTED: serine/threonine-protein kinase-like protein At5g23170 [Vitis vinifera]	.	black
VIT_218s0117g00360	.	.	COG4886	PREDICTED: TMV resistance protein N [Vitis vinifera]	GO:0009626|plant-type hypersensitive response;GO:0007165|signal transduction;	black
VIT_214s0171g00300	.	.	COG0318	PREDICTED: 4-coumarate--CoA ligase-like 9 isoform X1 [Vitis vinifera]	GO:0009695|jasmonic acid biosynthetic process;GO:0031408|oxylipin biosynthetic process;	black
VIT_209s0002g01030	.	.	COG1404	PREDICTED: subtilisin-like protease [Vitis vinifera]	GO:0080001|mucilage extrusion from seed coat;GO:0048359|mucilage metabolic process involved in seed coat development;GO:0010214|seed coat development;	black
VIT_215s0046g03550	.	.	COG1028	PREDICTED: (+)-neomenthol dehydrogenase-like isoform X2 [Vitis vinifera]	GO:0006952|defense response;	black
VIT_213s0139g00360	.	.	.	PREDICTED: uncharacterized protein LOC100248068 [Vitis vinifera]	.	black
VIT_201s0011g02660	.	.	.	unnamed protein product [Vitis vinifera]	.	black
VIT_200s0214g00130	.	.	.	unnamed protein product [Vitis vinifera]	GO:0016567|protein ubiquitination;	black
VIT_213s0156g00190	.	.	.	PREDICTED: uncharacterized protein LOC100259569 [Vitis vinifera]	.	black
VIT_214s0066g01600	.	.	.	unnamed protein product [Vitis vinifera]	.	black
VIT_219s0090g00480	.	.	COG0224	PREDICTED: ATP synthase gamma chain 1, chloroplastic-like [Vitis vinifera]	GO:0015986|ATP synthesis coupled proton transport;	black
VIT_218s0001g06180	.	.	.	unnamed protein product [Vitis vinifera]	.	black
VIT_205s0049g01100	GST, gst; glutathione S-transferase [EC:2.5.1.18]	K00799	.	PREDICTED: glutathione transferase GST 23 [Vitis vinifera]	.	black
VIT_205s0094g01570	MLO; mlo protein	K08472	.	mildew resistance locus o 15 [Vitis vinifera]	GO:0006952|defense response;GO:0009607|response to biotic stimulus;	black
VIT_211s0016g03580	.	.	COG0775	PREDICTED: bark storage protein A [Vitis vinifera]	GO:0009116|nucleoside metabolic process;	black
VIT_213s0064g01290	.	.	.	PREDICTED: transcription factor bHLH130-like [Vitis vinifera]	GO:0048573|photoperiodism, flowering;GO:0006355|regulation of transcription, DNA-templated;GO:0006351|transcription, DNA-templated;	black
VIT_212s0035g01900	.	.	COG4677	pectin methylesterase PME1 precursor [Vitis vinifera]	GO:0042545|cell wall modification;GO:0045490|pectin catabolic process;	black
VIT_211s0118g00160	.	.	COG4886	PREDICTED: probable LRR receptor-like serine/threonine-protein kinase At4g36180 isoform X1 [Vitis vinifera]	GO:0009793|embryo development ending in seed dormancy;GO:0009553|embryo sac development;GO:0009755|hormone-mediated signaling pathway;GO:0090558|plant epidermis development;GO:0046777|protein autophosphorylation;GO:0007178|transmembrane receptor protein serine/threonine kinase signaling pathway;	black
VIT_200s0487g00050	.	.	COG4886	PREDICTED: probable disease resistance protein At5g66900 [Vitis vinifera]	GO:0006952|defense response;	black
VIT_207s0197g00080	SNRK2; serine/threonine-protein kinase SRK2 [EC:2.7.11.1]	K14498	.	PREDICTED: serine/threonine-protein kinase SRK2I [Vitis vinifera]	GO:0009738|abscisic acid-activated signaling pathway;GO:0035556|intracellular signal transduction;GO:0006468|protein phosphorylation;GO:0010029|regulation of seed germination;GO:0009737|response to abscisic acid;GO:0009739|response to gibberellin;GO:0006970|response to osmotic stress;GO:0009651|response to salt stress;GO:0009414|response to water deprivation;	black
VIT_202s0033g00300	.	.	.	PREDICTED: myb family transcription factor APL [Vitis vinifera]	GO:0010088|phloem development;GO:0045893|positive regulation of transcription, DNA-templated;GO:0006355|regulation of transcription, DNA-templated;GO:0006351|transcription, DNA-templated;GO:0010089|xylem development;	black
VIT_217s0000g00710	.	.	.	unnamed protein product [Vitis vinifera]	.	black
VIT_219s0014g05430	.	.	.	PREDICTED: protein NDR1 [Vitis vinifera]	GO:0042742|defense response to bacterium;GO:0009816|defense response to bacterium, incompatible interaction;GO:0009817|defense response to fungus, incompatible interaction;GO:0009814|defense response, incompatible interaction;GO:0009626|plant-type hypersensitive response;GO:0010942|positive regulation of cell death;	black
VIT_205s0049g00300	.	.	COG3491	PREDICTED: 1-aminocyclopropane-1-carboxylate oxidase homolog 1-like [Vitis vinifera]	.	black
VIT_211s0016g05000	DYNLL; dynein light chain LC8-type	K10418	.	PREDICTED: uncharacterized protein LOC100259374 [Vitis vinifera]	GO:0007017|microtubule-based process;	black
VIT_208s0040g01060	SCPL-II; serine carboxypeptidase-like clade II [EC:3.4.16.-]	K16297	COG2939	PREDICTED: serine carboxypeptidase-like 45 [Vitis vinifera]	.	black
VIT_215s0048g01010	.	.	COG0451	PREDICTED: vestitone reductase isoform X3 [Vitis vinifera]	GO:0006952|defense response;GO:0009813|flavonoid biosynthetic process;	black
VIT_203s0180g00040	CYCD3; cyclin D3, plant	K14505	.	PREDICTED: cyclin-D3-3 [Vitis vinifera]	GO:0007049|cell cycle;GO:0051301|cell division;GO:0051726|regulation of cell cycle;GO:0048316|seed development;	black
VIT_216s0098g01180	E1.1.1.65; pyridoxine 4-dehydrogenase [EC:1.1.1.65]	K05275	COG0667	PREDICTED: pyridoxal reductase, chloroplastic isoform X1 [Vitis vinifera]	GO:0009443|pyridoxal 5'-phosphate salvage;GO:0042821|pyridoxal biosynthetic process;GO:0042820|vitamin B6 catabolic process;	black
VIT_219s0014g05110	.	.	.	PREDICTED: uncharacterized protein LOC100253680 [Vitis vinifera]	.	black
VIT_207s0005g00150	XXT; xyloglucan 6-xylosyltransferase [EC:2.4.2.39]	K08238	.	PREDICTED: xyloglucan 6-xylosyltransferase 2 [Vitis vinifera]	GO:0000271|polysaccharide biosynthetic process;GO:0006486|protein glycosylation;GO:0010411|xyloglucan metabolic process;	black
VIT_207s0031g00500	.	.	COG1404	PREDICTED: subtilisin-like protease [Vitis vinifera]	GO:0080001|mucilage extrusion from seed coat;GO:0048359|mucilage metabolic process involved in seed coat development;GO:0010214|seed coat development;	black
VIT_213s0064g01430	.	.	COG0724	PREDICTED: 30S ribosomal protein 2, chloroplastic [Vitis vinifera]	.	black
VIT_209s0002g02490	.	.	.	PREDICTED: dof zinc finger protein DOF3.1-like [Vitis vinifera]	GO:0006355|regulation of transcription, DNA-templated;GO:0010200|response to chitin;GO:0006351|transcription, DNA-templated;	black
VIT_214s0060g00900	.	.	.	PREDICTED: uncharacterized protein LOC100245914 [Vitis vinifera]	.	black
VIT_203s0038g02440	.	.	.	PREDICTED: heavy metal-associated isoprenylated plant protein 26 [Vitis vinifera]	GO:0010286|heat acclimation;GO:0030001|metal ion transport;	black
VIT_206s0004g07440	.	.	.	PREDICTED: exocyst complex component EXO70B1 [Vitis vinifera]	GO:0006887|exocytosis;	black
VIT_209s0002g05840	RPS5; disease resistance protein RPS5	K13460	.	PREDICTED: probable disease resistance protein At1g12280 [Vitis vinifera]	GO:0008219|cell death;GO:0006952|defense response;GO:0009816|defense response to bacterium, incompatible interaction;GO:0009626|plant-type hypersensitive response;GO:0007165|signal transduction;	black
VIT_218s0041g00330	.	.	.	PREDICTED: uncharacterized protein LOC100244294 isoform X3 [Vitis vinifera]	.	black
VIT_204s0008g05020	RAN; GTP-binding nuclear protein Ran	K07936	.	unnamed protein product [Vitis vinifera]	GO:0006606|protein import into nucleus;GO:0000054|ribosomal subunit export from nucleus;GO:0007264|small GTPase mediated signal transduction;	black
VIT_205s0062g00820	DCTPP1; dCTP diphosphatase [EC:3.6.1.12]	K16904	COG1694	PREDICTED: dCTP pyrophosphatase 1-like [Vitis vinifera]	GO:0009143|nucleoside triphosphate catabolic process;GO:0051289|protein homotetramerization;	black
VIT_209s0018g01220	RNF144; E3 ubiquitin-protein ligase RNF144 [EC:2.3.2.27]	K11975	.	PREDICTED: probable E3 ubiquitin-protein ligase RNF144A [Vitis vinifera]	.	black
VIT_205s0094g00480	.	.	.	PREDICTED: transcription factor bHLH113 [Vitis vinifera]	GO:0006351|transcription, DNA-templated;	black
VIT_215s0046g00390	SIAH1; E3 ubiquitin-protein ligase SIAH1 [EC:2.3.2.27]	K04506	.	PREDICTED: E3 ubiquitin-protein ligase SINAT3 isoform X1 [Vitis vinifera]	GO:0007275|multicellular organismal development;GO:0006511|ubiquitin-dependent protein catabolic process;	black
VIT_217s0000g04560	.	.	.	unnamed protein product [Vitis vinifera]	.	black
VIT_218s0001g06460	tgt, QTRT1; queuine tRNA-ribosyltransferase [EC:2.4.2.29]	K00773	COG0343	PREDICTED: queuine tRNA-ribosyltransferase [Vitis vinifera]	GO:0008616|queuosine biosynthetic process;GO:0006400|tRNA modification;	black
VIT_218s0089g00970	.	.	.	hypothetical protein VITISV_004985 [Vitis vinifera]	.	black
VIT_207s0095g00040	.	.	.	hypothetical protein VITISV_035224 [Vitis vinifera]	GO:0006952|defense response;	black
VIT_212s0028g03200	TAT; tyrosine aminotransferase [EC:2.6.1.5]	K00815	COG0436	PREDICTED: tyrosine aminotransferase [Vitis vinifera]	GO:0009058|biosynthetic process;GO:0006520|cellular amino acid metabolic process;GO:0006559|L-phenylalanine catabolic process;	black
VIT_206s0080g00920	psaO; photosystem I subunit PsaO	K14332	.	PREDICTED: photosystem I subunit O [Vitis vinifera]	GO:0009768|photosynthesis, light harvesting in photosystem I;GO:0009767|photosynthetic electron transport chain;	black
VIT_219s0015g01000	.	.	.	PREDICTED: E3 ubiquitin-protein ligase At4g11680 [Vitis vinifera]	GO:0016567|protein ubiquitination;	black
VIT_213s0073g00690	.	.	.	PREDICTED: uncharacterized protein LOC100259437 [Vitis vinifera]	.	black
VIT_204s0023g03650	.	.	.	PREDICTED: alpha-mannosidase [Vitis vinifera]	GO:0006013|mannose metabolic process;	black
VIT_208s0007g07920	.	.	.	PREDICTED: uncharacterized protein LOC100253823 [Vitis vinifera]	.	black
VIT_217s0000g01980	.	.	COG0666	unnamed protein product [Vitis vinifera]	GO:0071805|potassium ion transmembrane transport;GO:0006813|potassium ion transport;GO:0042391|regulation of membrane potential;	black
VIT_205s0049g00290	.	.	.	unnamed protein product [Vitis vinifera]	.	black
VIT_219s0014g04400	.	.	.	PREDICTED: G-type lectin S-receptor-like serine/threonine-protein kinase At4g27290 isoform X2 [Vitis vinifera]	GO:0048544|recognition of pollen;	black
VIT_203s0088g01250	GalDH; L-galactose dehydrogenase [EC:1.1.1.316]	K17744	COG0667	unnamed protein product [Vitis vinifera]	GO:0006012|galactose metabolic process;GO:0019853|L-ascorbic acid biosynthetic process;	black
VIT_212s0059g00600	.	.	.	PREDICTED: uncharacterized protein LOC100241395 [Vitis vinifera]	.	black
VIT_209s0002g08090	.	.	COG3491	PREDICTED: protein SRG1 isoform X1 [Vitis vinifera]	GO:0010260|organ senescence;	black
VIT_209s0002g04010	.	.	COG0633	PREDICTED: uncharacterized protein LOC100241139 [Vitis vinifera]	.	black
VIT_200s0615g00030	.	.	COG1064	PREDICTED: probable mannitol dehydrogenase isoform X2 [Vitis vinifera]	.	black
VIT_203s0132g00080	.	.	.	unnamed protein product [Vitis vinifera]	GO:0042538|hyperosmotic salinity response;GO:0009737|response to abscisic acid;GO:0009414|response to water deprivation;	black
VIT_218s0001g04930	.	.	COG0659	unnamed protein product [Vitis vinifera]	.	black
VIT_219s0090g01740	.	.	.	PREDICTED: scarecrow-like protein 21 [Vitis vinifera]	GO:0009640|photomorphogenesis;GO:0007165|signal transduction;GO:0006351|transcription, DNA-templated;	black
VIT_215s0046g01850	SYP7; syntaxin of plants SYP7	K08506	.	PREDICTED: syntaxin-71-like isoform X2 [Vitis vinifera]	GO:0006886|intracellular protein transport;GO:0006612|protein targeting to membrane;GO:0006906|vesicle fusion;	black
VIT_208s0007g06220	.	.	.	hypothetical protein POPTR_0006s05820g [Populus trichocarpa]	.	black
VIT_214s0030g01700	.	.	.	PREDICTED: uncharacterized protein LOC104881414 [Vitis vinifera]	.	black
VIT_211s0016g01850	.	.	.	PREDICTED: UDP-glycosyltransferase 91C1-like [Prunus mume]	.	black
VIT_203s0180g00210	MYBP; myb proto-oncogene protein, plant	K09422	COG5147	PREDICTED: transcription factor MYB44 [Vitis vinifera]	GO:0009738|abscisic acid-activated signaling pathway;GO:0042742|defense response to bacterium;GO:0050832|defense response to fungus;GO:2000022|regulation of jasmonic acid mediated signaling pathway;GO:2000031|regulation of salicylic acid mediated signaling pathway;GO:0009737|response to abscisic acid;GO:0009733|response to auxin;GO:0046686|response to cadmium ion;GO:0010200|response to chitin;GO:…	black
VIT_205s0020g01620	.	.	.	PREDICTED: uncharacterized protein LOC100256384 [Vitis vinifera]	.	black
VIT_213s0067g00220	PIP; aquaporin PIP	K09872	COG0580	putative aquaporin PIP1-1 [Vitis cinerea var. helleri x Vitis rupestris]	GO:0009992|cellular water homeostasis;GO:0015793|glycerol transport;GO:0034220|ion transmembrane transport;GO:0006833|water transport;	black
VIT_213s0067g03050	.	.	.	PREDICTED: probably inactive leucine-rich repeat receptor-like protein kinase At3g28040 [Vitis vinifera]	.	black
VIT_213s0064g00290	.	.	COG0451	PREDICTED: cinnamoyl-CoA reductase 1 isoform X1 [Vitis vinifera]	GO:0009555|pollen development;GO:0010584|pollen exine formation;GO:0048316|seed development;GO:0080110|sporopollenin biosynthetic process;	black
VIT_218s0089g00400	.	.	COG0657	PREDICTED: probable carboxylesterase 18 [Vitis vinifera]	GO:0009860|pollen tube growth;	black
VIT_201s0011g02930	.	.	.	PREDICTED: aspartic proteinase nepenthesin-1 [Vitis vinifera]	.	black
VIT_200s0214g00150	.	.	.	PREDICTED: F-box protein PP2-B1 [Vitis vinifera]	GO:0016567|protein ubiquitination;	black
VIT_200s2086g00010	.	.	COG3491	PREDICTED: 1-aminocyclopropane-1-carboxylate oxidase [Vitis vinifera]	GO:0009693|ethylene biosynthetic process;GO:0009835|fruit ripening;	black
VIT_203s0091g01130	.	.	.	PREDICTED: uncharacterized protein LOC100259955 [Vitis vinifera]	GO:0006511|ubiquitin-dependent protein catabolic process;	black
VIT_207s0005g06420	.	.	.	PREDICTED: desumoylating isopeptidase 1 [Vitis vinifera]	.	black
VIT_215s0024g00740	.	.	.	PREDICTED: uncharacterized protein LOC104881727 isoform X1 [Vitis vinifera]	.	black
VIT_208s0058g01090	.	.	.	CBL-interacting protein kinase 08 [Vitis vinifera]	GO:0007165|signal transduction;	black
VIT_209s0002g08640	.	.	COG0515	PREDICTED: probable LRR receptor-like serine/threonine-protein kinase At3g47570 [Vitis vinifera]	.	black
VIT_209s0002g02060	.	.	.	PREDICTED: putative F-box protein At3g44060 [Vitis vinifera]	.	black
VIT_200s0347g00120	.	.	.	PREDICTED: LOW QUALITY PROTEIN: G-type lectin S-receptor-like serine/threonine-protein kinase At1g11330 [Vitis vinifera]	GO:0048544|recognition of pollen;	black
VIT_212s0057g00210	.	.	.	PREDICTED: uncharacterized protein LOC100244345 [Vitis vinifera]	.	black
VIT_208s0040g03160	CNOT4, NOT4, MOT2; CCR4-NOT transcription complex subunit 4 [EC:2.3.2.27]	K10643	COG5175	PREDICTED: uncharacterized protein LOC101515008 isoform X2 [Cicer arietinum]	GO:0010467|gene expression;GO:0000288|nuclear-transcribed mRNA catabolic process, deadenylation-dependent decay;GO:0000289|nuclear-transcribed mRNA poly(A) tail shortening;GO:0051865|protein autoubiquitination;	black
VIT_218s0089g01020	.	.	.	unnamed protein product [Vitis vinifera]	.	black
VIT_201s0011g04830	.	.	.	PREDICTED: chitin-binding lectin 1 [Vitis vinifera]	.	black
VIT_216s0050g01860	.	.	.	PREDICTED: S-type anion channel SLAH2 isoform X2 [Vitis vinifera]	GO:0006873|cellular ion homeostasis;	black
VIT_208s0007g01690	.	.	.	PREDICTED: probable sugar phosphate/phosphate translocator At3g11320 [Vitis vinifera]	GO:0008643|carbohydrate transport;	black
VIT_203s0063g01480	E1.14.-.-	K00517	COG2124	PREDICTED: cytochrome P450 82C4 [Vitis vinifera]	GO:0071281|cellular response to iron ion;GO:0098542|defense response to other organism;GO:0042343|indole glucosinolate metabolic process;GO:0044550|secondary metabolite biosynthetic process;	black
VIT_201s0011g00730	E2.4.1.1, glgP, PYG; starch phosphorylase [EC:2.4.1.1]	K00688	COG0058	PREDICTED: alpha-1,4 glucan phosphorylase L-2 isozyme, chloroplastic/amyloplastic-like [Vitis vinifera]	GO:0005975|carbohydrate metabolic process;	black
VIT_203s0063g01970	.	.	.	unnamed protein product [Vitis vinifera]	GO:0015671|oxygen transport;	black
VIT_208s0007g05010	.	.	.	PREDICTED: uncharacterized protein LOC100255653 [Vitis vinifera]	.	black
VIT_209s0002g03980	.	.	.	PREDICTED: probable disease resistance protein At5g63020 [Vitis vinifera]	GO:0006952|defense response;	black
VIT_202s0033g00190	MCM9; DNA helicase MCM9 [EC:3.6.4.12]	K10738	COG1241	PREDICTED: probable DNA helicase MCM9 [Vitis vinifera]	GO:0006281|DNA repair;GO:0006260|DNA replication;GO:0051321|meiotic cell cycle;	black
VIT_203s0110g00350	.	.	COG0451	PREDICTED: cinnamoyl-CoA reductase 1 [Vitis vinifera]	GO:0009555|pollen development;GO:0010584|pollen exine formation;GO:0048316|seed development;GO:0080110|sporopollenin biosynthetic process;	black
VIT_205s0020g01840	DVR; divinyl chlorophyllide a 8-vinyl-reductase [EC:1.3.1.75]	K19073	COG0702	PREDICTED: divinyl chlorophyllide a 8-vinyl-reductase, chloroplastic [Vitis vinifera]	GO:0015995|chlorophyll biosynthetic process;	black
VIT_213s0064g00260	.	.	.	unnamed protein product [Vitis vinifera]	.	black
VIT_208s0040g00710	.	.	.	PREDICTED: Werner Syndrome-like exonuclease [Vitis vinifera]	GO:0090305|nucleic acid phosphodiester bond hydrolysis;	black
VIT_214s0060g00050	.	.	.	PREDICTED: pentatricopeptide repeat-containing protein At4g38150-like [Vitis vinifera]	.	black
VIT_211s0078g00310	E3.2.1.68; isoamylase [EC:3.2.1.68]	K01214	COG1523	hypothetical protein VITISV_027248 [Vitis vinifera]	GO:0010021|amylopectin biosynthetic process;GO:0005977|glycogen metabolic process;GO:0019252|starch biosynthetic process;	black
VIT_210s0116g00530	THI4, THI1; thiamine thiazole synthase	K03146	COG1635	PREDICTED: thiamine thiazole synthase 2, chloroplastic [Vitis vinifera]	GO:0006950|response to stress;GO:0009228|thiamine biosynthetic process;	black
VIT_206s0061g00380	E2.7.1.108; dolichol kinase [EC:2.7.1.108]	K00902	COG0170	PREDICTED: dolichol kinase [Vitis vinifera]	GO:0043048|dolichyl monophosphate biosynthetic process;GO:0006487|protein N-linked glycosylation;	black
VIT_214s0171g00500	.	.	.	unnamed protein product [Vitis vinifera]	.	black
VIT_219s0014g03940	.	.	.	PREDICTED: uncharacterized protein LOC100262412 [Vitis vinifera]	.	black
VIT_213s0019g00740	.	.	.	PREDICTED: uncharacterized protein LOC100256399 [Vitis vinifera]	.	black
VIT_219s0085g00950	.	.	.	unnamed protein product [Vitis vinifera]	GO:0090603|sieve element differentiation;GO:0090602|sieve element enucleation;GO:0006351|transcription, DNA-templated;	black
VIT_218s0001g00290	OPCL1; OPC-8:0 CoA ligase 1 [EC:6.2.1.-]	K10526	.	PREDICTED: 4-coumarate--CoA ligase-like 5 [Vitis vinifera]	GO:0009695|jasmonic acid biosynthetic process;GO:0009611|response to wounding;	black
VIT_213s0147g00180	.	.	.	unnamed protein product [Vitis vinifera]	GO:0015743|malate transport;	black
VIT_203s0017g01140	.	.	.	UDP-glycosyltransferase 85A2-like [Vitis vinifera]	.	black
VIT_218s0041g00465	.	.	COG3104	PREDICTED: protein NRT1/ PTR FAMILY 5.10 isoform X2 [Vitis vinifera]	GO:0006857|oligopeptide transport;	black
VIT_208s0056g01190	MYBP; myb proto-oncogene protein, plant	K09422	COG5147	unnamed protein product [Vitis vinifera]	GO:0009738|abscisic acid-activated signaling pathway;GO:0042742|defense response to bacterium;GO:0050832|defense response to fungus;GO:2000022|regulation of jasmonic acid mediated signaling pathway;GO:2000031|regulation of salicylic acid mediated signaling pathway;GO:0009737|response to abscisic acid;GO:0009733|response to auxin;GO:0046686|response to cadmium ion;GO:0010200|response to chitin;GO:…	black
VIT_208s0007g00150	.	.	.	PREDICTED: RING-H2 finger protein ATL33 isoform X1 [Vitis vinifera]	GO:0016567|protein ubiquitination;	black
VIT_216s0039g02603	murD; UDP-N-acetylmuramoylalanine--D-glutamate ligase [EC:6.3.2.9]	K01925	COG0771	hypothetical protein VITISV_028258 [Vitis vinifera]	GO:0007049|cell cycle;GO:0051301|cell division;GO:0071555|cell wall organization;GO:0009252|peptidoglycan biosynthetic process;GO:0008360|regulation of cell shape;	black
VIT_208s0007g06690	.	.	.	PREDICTED: uncharacterized protein LOC100260560 isoform X1 [Vitis vinifera]	.	black
VIT_213s0073g00560	.	.	COG0484	PREDICTED: dnaJ protein homolog [Vitis vinifera]	GO:0006457|protein folding;GO:0009408|response to heat;	black
VIT_209s0002g05870	.	.	.	hypothetical protein VITISV_035699 [Vitis vinifera]	GO:0006952|defense response;GO:0009617|response to bacterium;	black
VIT_212s0134g00340	.	.	COG0515	unnamed protein product [Vitis vinifera]	GO:0048544|recognition of pollen;	black
VIT_218s0041g00510	.	.	.	unnamed protein product [Vitis vinifera]	GO:0006857|oligopeptide transport;	black
VIT_216s0039g02550	.	.	.	PREDICTED: uncharacterized protein LOC100247770 isoform X1 [Vitis vinifera]	.	black
VIT_200s0802g00010	.	.	.	PREDICTED: uncharacterized protein LOC100267927 [Vitis vinifera]	.	black
VIT_203s0088g00110	SCPL-I; serine carboxypeptidase-like clade I [EC:3.4.16.-]	K16296	COG2939	PREDICTED: serine carboxypeptidase-like 17 [Vitis vinifera]	.	black
VIT_203s0063g01930	.	.	.	PREDICTED: LOW QUALITY PROTEIN: uncharacterized protein LOC100264105 [Vitis vinifera]	.	black
VIT_213s0019g02730	.	.	.	PREDICTED: uncharacterized protein LOC100256408 [Vitis vinifera]	.	black
VIT_217s0000g00720	.	.	.	PREDICTED: uncharacterized protein LOC100247409 [Vitis vinifera]	.	black
VIT_215s0024g01760	.	.	.	PREDICTED: TMV resistance protein N-like [Vitis vinifera]	GO:0009626|plant-type hypersensitive response;GO:0007165|signal transduction;	black
VIT_218s0001g09910	iaaA, ASRGL1; beta-aspartyl-peptidase (threonine type) [EC:3.4.19.5]	K13051	COG1446	PREDICTED: probable isoaspartyl peptidase/L-asparaginase 2 [Vitis vinifera]	.	black
VIT_200s2300g00010	.	.	.	PREDICTED: acyl-CoA--sterol O-acyltransferase 1 [Vitis vinifera]	GO:0016127|sterol catabolic process;GO:0034434|sterol esterification;	black
VIT_202s0241g00070	.	.	.	PREDICTED: probable protein S-acyltransferase 14 [Vitis vinifera]	.	black
VIT_218s0001g09920	CYCD3; cyclin D3, plant	K14505	.	PREDICTED: cyclin-D3-1 [Vitis vinifera]	GO:0051301|cell division;GO:0000082|G1/S transition of mitotic cell cycle;GO:0007067|mitotic nuclear division;GO:0051726|regulation of cell cycle;GO:0009735|response to cytokinin;GO:0009744|response to sucrose;GO:0048316|seed development;	black
VIT_207s0031g00120	.	.	COG0515	PREDICTED: probable inactive receptor kinase At5g67200 [Vitis vinifera]	.	black
VIT_202s0154g00170	.	.	COG2072	PREDICTED: flavin-containing monooxygenase FMO GS-OX-like 3 [Vitis vinifera]	.	black
VIT_201s0150g00370	.	.	.	PREDICTED: uncharacterized protein LOC100245456 [Vitis vinifera]	.	black
VIT_202s0154g00520	.	.	.	PREDICTED: aspartic proteinase nepenthesin-1 [Vitis vinifera]	GO:0030163|protein catabolic process;GO:0009737|response to abscisic acid;GO:0009414|response to water deprivation;GO:0009627|systemic acquired resistance;	black
VIT_203s0063g00030	.	.	.	PREDICTED: protein IRX15-LIKE-like [Vitis vinifera]	GO:0009834|plant-type secondary cell wall biogenesis;GO:0045492|xylan biosynthetic process;	black
VIT_203s0063g00770	.	.	COG0657	PREDICTED: probable carboxylesterase 7 isoform X2 [Vitis vinifera]	.	black
VIT_213s0019g04910	pel; pectate lyase [EC:4.2.2.2]	K01728	COG3866	unnamed protein product [Vitis vinifera]	GO:0045490|pectin catabolic process;	black
VIT_200s0371g00100	.	.	COG1064	PREDICTED: probable mannitol dehydrogenase [Vitis vinifera]	.	black
VIT_214s0030g00640	DNAJB12; DnaJ homolog subfamily B member 12	K09518	.	PREDICTED: uncharacterized protein LOC100255461 [Vitis vinifera]	.	black
VIT_218s0001g11710	.	.	.	PREDICTED: oxygen-evolving enhancer protein 1, chloroplastic [Vitis vinifera]	GO:0015979|photosynthesis;GO:0042549|photosystem II stabilization;	black
VIT_201s0011g00740	PMPCB, MAS1; mitochondrial-processing peptidase subunit beta [EC:3.4.24.64]	K17732	COG0612	PREDICTED: probable mitochondrial-processing peptidase subunit beta isoform X1 [Vitis vinifera]	.	black
VIT_214s0060g01190	E2.5.1.43; nicotianamine synthase [EC:2.5.1.43]	K05953	COG0500	PREDICTED: nicotianamine synthase [Vitis vinifera]	GO:0030418|nicotianamine biosynthetic process;	black
VIT_214s0219g00290	.	.	COG1073	PREDICTED: alpha/beta hydrolase domain-containing protein 17B [Vitis vinifera]	.	black
VIT_200s0225g00120	.	.	.	PREDICTED: cyclin-dependent protein kinase inhibitor SMR3-like [Vitis vinifera]	.	black
VIT_219s0014g02240	EREBP; EREBP-like factor	K09286	.	PREDICTED: ethylene-responsive transcription factor 4 [Vitis vinifera]	GO:0009873|ethylene-activated signaling pathway;GO:0009864|induced systemic resistance, jasmonic acid mediated signaling pathway;GO:0010105|negative regulation of ethylene-activated signaling pathway;GO:0045892|negative regulation of transcription, DNA-templated;GO:0009737|response to abscisic acid;GO:0010200|response to chitin;GO:0009723|response to ethylene;GO:0006351|transcription, DNA-templat…	black
VIT_212s0057g00630	.	.	.	PREDICTED: pentatricopeptide repeat-containing protein At5g48910-like isoform X1 [Vitis vinifera]	GO:0009451|RNA modification;	black
VIT_218s0001g09510	.	.	COG2124	PREDICTED: isoflavone 2'-hydroxylase-like [Vitis vinifera]	.	black
VIT_202s0025g01040	.	.	COG0515	PREDICTED: probable inactive receptor kinase At4g23740 [Vitis vinifera]	.	black
VIT_214s0066g01190	.	.	.	PREDICTED: uncharacterized protein LOC100254241 [Vitis vinifera]	.	black
VIT_214s0068g00010	.	.	COG0515	PREDICTED: receptor-like protein kinase FERONIA [Vitis vinifera]	GO:0009738|abscisic acid-activated signaling pathway;GO:0009742|brassinosteroid mediated signaling pathway;GO:0050832|defense response to fungus;GO:0009873|ethylene-activated signaling pathway;GO:0009755|hormone-mediated signaling pathway;GO:0009788|negative regulation of abscisic acid-activated signaling pathway;GO:0030308|negative regulation of cell growth;GO:0010483|pollen tube reception;GO:00…	black
VIT_216s0039g02350	.	.	.	unnamed protein product [Vitis vinifera]	GO:0009718|anthocyanin-containing compound biosynthetic process;	black
VIT_201s0011g02600	.	.	.	unnamed protein product [Vitis vinifera]	.	black
VIT_205s0020g02480	glnA, GLUL; glutamine synthetase [EC:6.3.1.2]	K01915	COG0174	PREDICTED: glutamine synthetase leaf isozyme, chloroplastic [Vitis vinifera]	GO:0006542|glutamine biosynthetic process;GO:0009399|nitrogen fixation;	black
VIT_200s0373g00010	.	.	COG5023	PREDICTED: tubulin alpha chain isoform X2 [Prunus mume]	GO:0007017|microtubule-based process;GO:0051258|protein polymerization;	black
VIT_217s0000g05700	.	.	.	PREDICTED: multiple C2 and transmembrane domain-containing protein 2 [Vitis vinifera]	.	black
VIT_203s0091g00600	.	.	COG0531	PREDICTED: probable polyamine transporter At3g19553 [Vitis vinifera]	GO:1902047|polyamine transmembrane transport;GO:0015846|polyamine transport;GO:0055085|transmembrane transport;	black
VIT_212s0035g01280	.	.	.	PREDICTED: disease resistance protein RPS5-like isoform X1 [Vitis vinifera]	GO:0006952|defense response;	black
VIT_203s0088g01190	.	.	COG0039	PREDICTED: malate dehydrogenase, glyoxysomal [Vitis vinifera]	GO:0006097|glyoxylate cycle;GO:0006108|malate metabolic process;GO:0006099|tricarboxylic acid cycle;	black
VIT_219s0015g02910	.	.	COG2124	PREDICTED: cytochrome P450 CYP72A219-like [Vitis vinifera]	.	black
VIT_218s0001g05530	.	.	.	PREDICTED: annexin D1 [Vitis vinifera]	GO:0070588|calcium ion transmembrane transport;GO:0055114|oxidation-reduction process;GO:0071435|potassium ion export;GO:0009737|response to abscisic acid;GO:0046686|response to cadmium ion;GO:0009409|response to cold;GO:0009408|response to heat;GO:0006970|response to osmotic stress;GO:0009651|response to salt stress;GO:0009414|response to water deprivation;	black
VIT_201s0010g03710	.	.	.	PREDICTED: squamosa promoter-binding-like protein 2 isoform X1 [Vitis vinifera]	GO:0006355|regulation of transcription, DNA-templated;GO:0006351|transcription, DNA-templated;	black
VIT_218s0001g07850	RGL4, rhiE; rhamnogalacturonan endolyase [EC:4.2.2.23]	K18195	.	PREDICTED: probable rhamnogalacturonate lyase B isoform X1 [Vitis vinifera]	GO:0071555|cell wall organization;GO:0000272|polysaccharide catabolic process;	black
VIT_218s0001g13040	.	.	.	PREDICTED: ocs element-binding factor 1 [Vitis vinifera]	GO:0006351|transcription, DNA-templated;	black
VIT_203s0038g02800	CCNB; cyclin B	K05868	COG5024	PREDICTED: G2/mitotic-specific cyclin-2-like isoform X1 [Vitis vinifera]	GO:0007049|cell cycle;GO:0051301|cell division;	black
VIT_201s0011g00590	.	.	.	PREDICTED: triose phosphate/phosphate translocator, chloroplastic-like [Vitis vinifera]	.	black
VIT_219s0135g00300	.	.	.	PREDICTED: uncharacterized protein LOC100250505 isoform X1 [Vitis vinifera]	.	black
VIT_208s0007g05990	.	.	.	PREDICTED: glucan endo-1,3-beta-glucosidase, basic isoform [Vitis vinifera]	GO:0005975|carbohydrate metabolic process;GO:0006952|defense response;GO:0009607|response to biotic stimulus;	black
VIT_208s0105g00430	FAD8, desB; omega-3 fatty acid desaturase (delta-15 desaturase) [EC:1.14.19.-]	K10257	COG3239	PREDICTED: omega-3 fatty acid desaturase, chloroplastic [Vitis vinifera]	GO:0006636|unsaturated fatty acid biosynthetic process;	black
VIT_207s0141g00640	.	.	.	PREDICTED: GABA transporter 1 [Vitis vinifera]	GO:0015812|gamma-aminobutyric acid transport;	black
VIT_215s0046g00120	.	.	.	PREDICTED: uncharacterized protein LOC100253490 [Vitis vinifera]	.	black
VIT_218s0001g12180	.	.	COG2124	unnamed protein product [Vitis vinifera]	GO:0010268|brassinosteroid homeostasis;GO:0016131|brassinosteroid metabolic process;GO:0040008|regulation of growth;	black
VIT_200s0802g00020	.	.	.	PREDICTED: uncharacterized protein LOC100262782 [Vitis vinifera]	.	black
VIT_202s0012g00550	.	.	COG5411	PREDICTED: type I inositol 1,4,5-trisphosphate 5-phosphatase 2 isoform X2 [Vitis vinifera]	GO:0009738|abscisic acid-activated signaling pathway;GO:0046855|inositol phosphate dephosphorylation;GO:0032957|inositol trisphosphate metabolic process;GO:0046856|phosphatidylinositol dephosphorylation;GO:0009737|response to abscisic acid;GO:0009845|seed germination;GO:0090351|seedling development;	black
VIT_200s0389g00030	.	.	COG2124	PREDICTED: cytochrome P450 CYP72A219 [Vitis vinifera]	.	black
VIT_208s0058g00350	IFI30, GILT; interferon, gamma-inducible protein 30	K08059	.	unnamed protein product [Vitis vinifera]	.	black
VIT_214s0068g00300	.	.	COG0515	PREDICTED: LRR receptor-like serine/threonine-protein kinase RPK2 [Vitis vinifera]	GO:0048653|anther development;GO:0048508|embryonic meristem development;GO:0009942|longitudinal axis specification;GO:0009846|pollen germination;GO:0009945|radial axis specification;GO:0009409|response to cold;GO:0009414|response to water deprivation;	black
VIT_217s0000g04850	.	.	.	PREDICTED: dof zinc finger protein DOF5.4 [Vitis vinifera]	GO:0006355|regulation of transcription, DNA-templated;GO:0006351|transcription, DNA-templated;	black
VIT_215s0021g00880	.	.	.	PREDICTED: uncharacterized protein LOC100263389 [Vitis vinifera]	.	black
VIT_209s0002g08500	.	.	.	hypothetical protein VITISV_027100 [Vitis vinifera]	.	black
VIT_211s0016g00560	.	.	COG1225	peroxiredoxin Q [Vitis vinifera]	.	black
VIT_211s0016g04920	.	.	.	PREDICTED: early nodulin-93 [Vitis vinifera]	GO:0009877|nodulation;	black
VIT_219s0015g01680	.	.	.	hypothetical protein VITISV_001966 [Vitis vinifera]	.	black
VIT_208s0007g07270	SLC25A11, OGC; solute carrier family 25 (mitochondrial oxoglutarate transporter), member 11	K15104	.	PREDICTED: mitochondrial dicarboxylate/tricarboxylate transporter DTC [Vitis vinifera]	GO:0006835|dicarboxylic acid transport;GO:0035674|tricarboxylic acid transmembrane transport;	black
VIT_203s0038g02520	PIP; aquaporin PIP	K09872	COG0580	aquaporin PIP2;2 [Vitis vinifera]	GO:0009992|cellular water homeostasis;GO:0015793|glycerol transport;GO:0034220|ion transmembrane transport;GO:0006833|water transport;	black
VIT_212s0057g00200	.	.	.	PREDICTED: vesicle-associated protein 4-1-like [Vitis vinifera]	.	black
VIT_202s0012g00990	.	.	.	unnamed protein product [Vitis vinifera]	GO:0009814|defense response, incompatible interaction;GO:0009626|plant-type hypersensitive response;GO:0034052|positive regulation of plant-type hypersensitive response;GO:0043068|positive regulation of programmed cell death;GO:2000121|regulation of removal of superoxide radicals;	black
VIT_201s0010g03620	.	.	.	PREDICTED: chlorophyll a-b binding protein, chloroplastic [Vitis vinifera]	GO:0009765|photosynthesis, light harvesting;GO:0018298|protein-chromophore linkage;	black
VIT_218s0166g00190	.	.	.	PREDICTED: U-box domain-containing protein 27-like [Vitis vinifera]	GO:0010200|response to chitin;	black
VIT_208s0007g04340	.	.	COG0545	PREDICTED: peptidyl-prolyl cis-trans isomerase FKBP16-4, chloroplastic isoform X4 [Vitis vinifera]	GO:0006457|protein folding;	black
VIT_216s0013g00480	.	.	.	PREDICTED: uncharacterized protein LOC100853363 [Vitis vinifera]	.	black
VIT_201s0026g01570	.	.	.	unnamed protein product [Vitis vinifera]	GO:0080168|abscisic acid transport;GO:0042128|nitrate assimilation;GO:0010119|regulation of stomatal movement;GO:0009624|response to nematode;	black
VIT_205s0029g00926	.	.	COG4886	PREDICTED: LRR receptor-like serine/threonine-protein kinase GSO1 isoform X1 [Vitis vinifera]	GO:0009755|hormone-mediated signaling pathway;GO:0046777|protein autophosphorylation;	black
VIT_218s0001g13420	.	.	.	PREDICTED: protein SHI RELATED SEQUENCE 5-like [Vitis vinifera]	GO:0009851|auxin biosynthetic process;GO:0009734|auxin-activated signaling pathway;GO:0007275|multicellular organismal development;	black
VIT_210s0116g01735	.	.	COG0224	PREDICTED: ATP synthase gamma chain, chloroplastic [Vitis vinifera]	GO:0015986|ATP synthesis coupled proton transport;	black
VIT_218s0001g08240	E2.7.1.-	K00924	COG0515	PREDICTED: uncharacterized protein LOC100257433 [Vitis vinifera]	GO:0009755|hormone-mediated signaling pathway;GO:0046777|protein autophosphorylation;GO:0007178|transmembrane receptor protein serine/threonine kinase signaling pathway;	black
VIT_218s0001g15640	.	.	.	PREDICTED: pathogen-related protein [Vitis vinifera]	GO:0006952|defense response;GO:0009607|response to biotic stimulus;	black
VIT_209s0002g07890	.	.	COG4886	PREDICTED: putative disease resistance protein RGA3 isoform X1 [Vitis vinifera]	GO:0006952|defense response;	black
VIT_207s0129g01070	.	.	COG0515	PREDICTED: probable LRR receptor-like serine/threonine-protein kinase At4g37250 [Vitis vinifera]	.	black
VIT_208s0032g00190	.	.	.	unnamed protein product [Vitis vinifera]	.	black
VIT_214s0066g02040	BCS1; mitochondrial chaperone BCS1	K08900	COG0465	PREDICTED: probable mitochondrial chaperone BCS1-B [Vitis vinifera]	GO:0051131|chaperone-mediated protein complex assembly;GO:0034551|mitochondrial respiratory chain complex III assembly;GO:0071806|protein transmembrane transport;	black
VIT_204s0023g01630	CYP90B1, DWF4; steroid 22-alpha-hydroxylase [EC:1.14.13.-]	K09587	COG2124	PREDICTED: cytochrome P450 90B1 [Vitis vinifera]	GO:0016132|brassinosteroid biosynthetic process;GO:0009867|jasmonic acid mediated signaling pathway;GO:0048366|leaf development;GO:0010358|leaf shaping;GO:0009741|response to brassinosteroid;GO:0009753|response to jasmonic acid;GO:0009826|unidimensional cell growth;	black
VIT_213s0320g00060	.	.	.	PREDICTED: uncharacterized protein LOC100247715 [Vitis vinifera]	.	black
VIT_208s0105g00190	.	.	.	PREDICTED: E3 ubiquitin-protein ligase PUB23-like [Vitis vinifera]	GO:0006952|defense response;GO:0051865|protein autoubiquitination;GO:0016567|protein ubiquitination;GO:0010200|response to chitin;GO:0009414|response to water deprivation;	black
VIT_200s0335g00020	RPS4; disease resistance protein RPS4	K16226	COG4886	PREDICTED: disease resistance protein RPS4-like [Vitis vinifera]	GO:0009870|defense response signaling pathway, resistance gene-dependent;GO:0042742|defense response to bacterium;GO:0009626|plant-type hypersensitive response;	black
VIT_200s0533g00010	.	.	.	PREDICTED: uncharacterized protein LOC100253628 isoform X1 [Vitis vinifera]	.	black
VIT_209s0002g05059	RPS2; disease resistance protein RPS2	K13459	.	PREDICTED: disease resistance protein RPS5-like [Vitis vinifera]	GO:0006952|defense response;GO:0042742|defense response to bacterium;GO:0016045|detection of bacterium;GO:0009626|plant-type hypersensitive response;	black
VIT_213s0019g02490	.	.	COG1404	unnamed protein product [Vitis vinifera]	.	black
VIT_218s0072g00480	.	.	.	PREDICTED: early nodulin-like protein 1 [Vitis vinifera]	.	black
VIT_209s0002g00960	.	.	COG2304	PREDICTED: inter-alpha-trypsin inhibitor heavy chain H3 isoform X2 [Vitis vinifera]	GO:0006953|acute-phase response;GO:0030212|hyaluronan metabolic process;GO:0034097|response to cytokine;	black
VIT_205s0062g00630	.	.	.	PREDICTED: crocetin glucosyltransferase, chloroplastic-like [Vitis vinifera]	.	black
VIT_213s0074g00390	.	.	COG2124	PREDICTED: cytochrome P450 77A2 [Vitis vinifera]	.	black
VIT_219s0014g00300	TPS; trehalose 6-phosphate synthase/phosphatase [EC:2.4.1.15 3.1.3.12]	K16055	COG0380	PREDICTED: alpha,alpha-trehalose-phosphate synthase [UDP-forming] 1 [Vitis vinifera]	GO:0051301|cell division;GO:0009793|embryo development ending in seed dormancy;GO:0009832|plant-type cell wall biogenesis;GO:0010182|sugar mediated signaling pathway;GO:0005992|trehalose biosynthetic process;GO:0005991|trehalose metabolic process;	black
VIT_217s0000g05250	.	.	.	PREDICTED: uncharacterized protein LOC100243309 [Vitis vinifera]	.	black
VIT_214s0066g01490	.	.	.	PREDICTED: UDP-glycosyltransferase 90A1-like isoform X2 [Vitis vinifera]	.	black
VIT_218s0001g07390	.	.	.	unnamed protein product [Vitis vinifera]	.	black
VIT_207s0031g02170	GRIP; glutamate receptor, ionotropic, plant	K05387	.	PREDICTED: glutamate receptor 3.6 [Vitis vinifera]	GO:0070588|calcium ion transmembrane transport;GO:0006816|calcium ion transport;GO:0019722|calcium-mediated signaling;GO:0071230|cellular response to amino acid stimulus;GO:0009864|induced systemic resistance, jasmonic acid mediated signaling pathway;GO:0009611|response to wounding;	black
VIT_201s0011g00930	E5.2.1.8; peptidylprolyl isomerase [EC:5.2.1.8]	K01802	COG0545	PREDICTED: peptidyl-prolyl cis-trans isomerase FKBP13, chloroplastic [Vitis vinifera]	GO:0061077|chaperone-mediated protein folding;GO:0000413|protein peptidyl-prolyl isomerization;	black
VIT_219s0014g02830	RBOH; respiratory burst oxidase [EC:1.6.3.- 1.11.1.-]	K13447	.	PREDICTED: respiratory burst oxidase homolog protein C-like [Vitis vinifera]	.	black
VIT_201s0137g00510	E1.14.-.-	K00517	COG2124	PREDICTED: cytochrome P450 71B34-like [Vitis vinifera]	GO:0098542|defense response to other organism;GO:0044550|secondary metabolite biosynthetic process;	black
VIT_200s1314g00010	.	.	.	PREDICTED: transcription factor bHLH18-like [Vitis vinifera]	GO:0006355|regulation of transcription, DNA-templated;GO:0006351|transcription, DNA-templated;	black
VIT_214s0060g00260	PIF3; phytochrome-interacting factor 3	K12126	.	PREDICTED: transcription factor PIF3-like isoform X1 [Vitis vinifera]	GO:0009704|de-etiolation;GO:0009740|gibberellic acid mediated signaling pathway;GO:0031539|positive regulation of anthocyanin metabolic process;GO:0010017|red or far-red light signaling pathway;GO:0009585|red, far-red light phototransduction;GO:0006355|regulation of transcription, DNA-templated;GO:0009639|response to red or far red light;GO:0006351|transcription, DNA-templated;	black
VIT_218s0001g02000	.	.	.	PREDICTED: uncharacterized protein LOC100252363 [Vitis vinifera]	.	black
VIT_213s0067g02181	.	.	.	unnamed protein product [Vitis vinifera]	.	black
VIT_214s0060g00990	.	.	.	PREDICTED: Werner Syndrome-like exonuclease [Vitis vinifera]	GO:0090305|nucleic acid phosphodiester bond hydrolysis;	black
VIT_217s0000g02390	.	.	COG4886	PREDICTED: uncharacterized protein LOC100243949 [Vitis vinifera]	.	black
VIT_201s0011g05100	.	.	.	PREDICTED: MLP-like protein 34 [Vitis vinifera]	GO:0009607|response to biotic stimulus;GO:0016068|type I hypersensitivity;	black
VIT_200s0375g00030	.	.	.	PREDICTED: alpha-galactosidase [Vitis vinifera]	GO:0005975|carbohydrate metabolic process;	black
VIT_206s0061g00150	.	.	.	PREDICTED: zinc finger CCCH domain-containing protein 53 [Vitis vinifera]	.	black
VIT_211s0016g03380	.	.	.	PREDICTED: probable glycosyltransferase At5g03795 [Vitis vinifera]	GO:0071555|cell wall organization;	black
VIT_218s0001g03180	.	.	.	PREDICTED: WAT1-related protein At4g08290 [Vitis vinifera]	.	black
VIT_207s0005g02480	MYBP; myb proto-oncogene protein, plant	K09422	COG5147	PREDICTED: transcription factor MYB86 [Vitis vinifera]	GO:0006355|regulation of transcription, DNA-templated;GO:0006351|transcription, DNA-templated;	black
VIT_219s0093g00310	.	.	.	PREDICTED: probable glutathione S-transferase [Vitis vinifera]	GO:0009734|auxin-activated signaling pathway;	black
VIT_214s0068g00070	.	.	COG0515	PREDICTED: receptor-like protein kinase FERONIA [Vitis vinifera]	GO:0009738|abscisic acid-activated signaling pathway;GO:0009742|brassinosteroid mediated signaling pathway;GO:0050832|defense response to fungus;GO:0009873|ethylene-activated signaling pathway;GO:0009755|hormone-mediated signaling pathway;GO:0009788|negative regulation of abscisic acid-activated signaling pathway;GO:0030308|negative regulation of cell growth;GO:0010483|pollen tube reception;GO:00…	black
VIT_213s0019g02530	.	.	COG1404	unnamed protein product [Vitis vinifera]	.	black
VIT_206s0080g00420	.	.	.	hypothetical protein VITISV_043431 [Vitis vinifera]	GO:0005975|carbohydrate metabolic process;GO:0071555|cell wall organization;GO:0006952|defense response;	black
VIT_215s0048g00550	.	.	.	PREDICTED: axial regulator YABBY 1 isoform X2 [Vitis vinifera]	GO:0010158|abaxial cell fate specification;GO:0045165|cell fate commitment;GO:0010154|fruit development;GO:0010450|inflorescence meristem growth;GO:0009933|meristem structural organization;GO:0009944|polarity specification of adaxial/abaxial axis;GO:0009909|regulation of flower development;GO:2000024|regulation of leaf development;GO:1902183|regulation of shoot apical meristem development;GO:0006…	black
VIT_213s0106g00060	.	.	.	PREDICTED: ankyrin repeat-containing protein At5g02620-like [Vitis vinifera]	GO:0034613|cellular protein localization;GO:0009651|response to salt stress;	black
VIT_218s0001g13520	.	.	.	PREDICTED: B-box zinc finger protein 21 [Vitis vinifera]	GO:0006355|regulation of transcription, DNA-templated;GO:0009641|shade avoidance;GO:0006351|transcription, DNA-templated;	black
VIT_217s0000g04840	.	.	.	PREDICTED: uncharacterized protein LOC100259380 [Vitis vinifera]	.	black
VIT_211s0052g01250	E2.4.1.207; xyloglucan:xyloglucosyl transferase [EC:2.4.1.207]	K08235	COG2273	PREDICTED: brassinosteroid-regulated protein BRU1 [Vitis vinifera]	GO:0042546|cell wall biogenesis;GO:0010411|xyloglucan metabolic process;	black
VIT_200s0261g00020	.	.	.	PREDICTED: uncharacterized protein LOC100264211 [Vitis vinifera]	.	black
VIT_205s0020g03190	.	.	COG1011	PREDICTED: uncharacterized protein LOC100263185 [Vitis vinifera]	.	black
VIT_202s0087g00490	.	.	.	PREDICTED: methanol O-anthraniloyltransferase [Vitis vinifera]	.	black
VIT_201s0127g00600	NXN; nucleoredoxin [EC:1.8.1.8]	K17609	COG0526	PREDICTED: uncharacterized protein LOC100852797 [Vitis vinifera]	GO:0045454|cell redox homeostasis;GO:0009860|pollen tube growth;GO:0010183|pollen tube guidance;GO:0080092|regulation of pollen tube growth;GO:0046686|response to cadmium ion;	black
VIT_208s0007g07360	.	.	.	hypothetical protein MIMGU_mgv1a017913mg [Erythranthe guttata]	.	black
VIT_214s0066g02650	.	.	.	unnamed protein product [Vitis vinifera]	.	black
VIT_205s0020g04190	ELF2C, AGO; eukaryotic translation initiation factor 2C	K11593	.	PREDICTED: protein argonaute 10 [Vitis vinifera]	GO:0031047|gene silencing by RNA;GO:0010586|miRNA metabolic process;GO:0007275|multicellular organismal development;GO:1902183|regulation of shoot apical meristem development;GO:0006355|regulation of transcription, DNA-templated;GO:0006417|regulation of translation;GO:0035019|somatic stem cell population maintenance;GO:0006351|transcription, DNA-templated;	black
VIT_210s0003g03300	.	.	.	PREDICTED: uncharacterized protein LOC100265752 [Vitis vinifera]	.	black
VIT_201s0010g00330	.	.	COG0515	PREDICTED: leucine-rich repeat receptor-like serine/threonine-protein kinase BAM3 [Vitis vinifera]	GO:0030154|cell differentiation;GO:0048437|floral organ development;GO:0009755|hormone-mediated signaling pathway;GO:0046777|protein autophosphorylation;GO:0010075|regulation of meristem growth;	black
VIT_205s0094g01080	CTR1; serine/threonine-protein kinase CTR1 [EC:2.7.11.1]	K14510	.	PREDICTED: dual specificity protein kinase shkC-like [Vitis vinifera]	GO:0071281|cellular response to iron ion;GO:0009873|ethylene-activated signaling pathway;GO:0009686|gibberellin biosynthetic process;GO:0010105|negative regulation of ethylene-activated signaling pathway;GO:0046777|protein autophosphorylation;GO:2000069|regulation of post-embryonic root development;GO:2000035|regulation of stem cell division;GO:0048510|regulation of timing of transition from vege…	black
VIT_213s0147g00150	.	.	.	unnamed protein product [Vitis vinifera]	GO:0006952|defense response;GO:0007165|signal transduction;	black
VIT_218s0089g00040	.	.	COG4886	PREDICTED: uncharacterized protein LOC100261885 [Vitis vinifera]	GO:0009626|plant-type hypersensitive response;GO:0007165|signal transduction;	black
VIT_215s0048g02500	.	.	COG0525	PREDICTED: protein CURVATURE THYLAKOID 1B, chloroplastic [Vitis vinifera]	GO:0009773|photosynthetic electron transport in photosystem I;GO:0009737|response to abscisic acid;	black
VIT_213s0067g02630	.	.	.	PREDICTED: uncharacterized protein LOC100853941 [Vitis vinifera]	.	black
VIT_202s0154g00040	.	.	COG1357	PREDICTED: thylakoid lumenal protein At1g12250, chloroplastic isoform X2 [Vitis vinifera]	.	black
VIT_204s0069g00720	GRIP; glutamate receptor, ionotropic, plant	K05387	.	PREDICTED: glutamate receptor 2.8-like [Vitis vinifera]	GO:0070588|calcium ion transmembrane transport;GO:0006816|calcium ion transport;GO:0019722|calcium-mediated signaling;GO:0071230|cellular response to amino acid stimulus;	black
VIT_219s0014g02740	.	.	.	putative metallothionein-like protein [Vitis vinifera]	.	black
VIT_208s0007g08520	.	.	.	hypothetical protein B456_006G136800 [Gossypium raimondii]	.	black
VIT_217s0000g09080	MYBP; myb proto-oncogene protein, plant	K09422	COG5147	PREDICTED: protein ODORANT1 isoform X1 [Vitis vinifera]	GO:0006355|regulation of transcription, DNA-templated;GO:0006351|transcription, DNA-templated;	black
VIT_209s0002g06430	fosB; metallothiol transferase [EC:2.5.1.-]	K11210	.	PREDICTED: uncharacterized protein LOC100247488 [Vitis vinifera]	GO:0046677|response to antibiotic;	black
VIT_216s0039g02040	.	.	COG0318	PREDICTED: 4-coumarate--CoA ligase 2 [Vitis vinifera]	GO:0009698|phenylpropanoid metabolic process;	black
VIT_219s0014g03500	.	.	.	unnamed protein product [Vitis vinifera]	.	black
VIT_207s0141g00920	.	.	COG2124	PREDICTED: cytochrome P450 94A1-like [Vitis vinifera]	.	black
VIT_218s0001g03190	.	.	.	unnamed protein product [Vitis vinifera]	.	black
VIT_208s0105g00180	.	.	.	PREDICTED: E3 ubiquitin-protein ligase PUB23-like [Vitis vinifera]	GO:0006952|defense response;GO:0051865|protein autoubiquitination;GO:0016567|protein ubiquitination;GO:0010200|response to chitin;GO:0009414|response to water deprivation;	black
VIT_214s0068g00970	.	.	COG0515	PREDICTED: LRR receptor-like serine/threonine-protein kinase RPK2 [Vitis vinifera]	GO:0048653|anther development;GO:0048508|embryonic meristem development;GO:0009942|longitudinal axis specification;GO:0009846|pollen germination;GO:0009945|radial axis specification;GO:0009409|response to cold;GO:0009414|response to water deprivation;	black
VIT_207s0031g02760	.	.	.	unnamed protein product [Vitis vinifera]	GO:0006952|defense response;GO:0009873|ethylene-activated signaling pathway;GO:0006351|transcription, DNA-templated;	black
VIT_204s0023g02650	CYP90C1, ROT3; 3-epi-6-deoxocathasterone 23-monooxygenase [EC:1.14.13.112]	K12637	COG2124	PREDICTED: 3-epi-6-deoxocathasterone 23-monooxygenase isoform X1 [Vitis vinifera]	GO:0016132|brassinosteroid biosynthetic process;GO:0010268|brassinosteroid homeostasis;GO:0048366|leaf development;GO:0009965|leaf morphogenesis;GO:0042814|monopolar cell growth;GO:0048441|petal development;GO:0048443|stamen development;	black
VIT_209s0002g02880	.	.	.	PREDICTED: putative leucine-rich repeat receptor-like serine/threonine-protein kinase At2g19230 [Vitis vinifera]	.	black
VIT_207s0104g01420	.	.	COG0695	PREDICTED: monothiol glutaredoxin-S1 [Vitis vinifera]	GO:0045454|cell redox homeostasis;	black
VIT_209s0002g05070	RPS5; disease resistance protein RPS5	K13460	.	hypothetical protein VITISV_039606 [Vitis vinifera]	GO:0008219|cell death;GO:0006952|defense response;GO:0009816|defense response to bacterium, incompatible interaction;GO:0009626|plant-type hypersensitive response;GO:0007165|signal transduction;	black
VIT_205s0049g00570	.	.	.	PREDICTED: putative uncharacterized protein FLJ22184 [Vitis vinifera]	.	black
VIT_201s0010g03126	FLS2; LRR receptor-like serine/threonine-protein kinase FLS2 [EC:2.7.11.1]	K13420	COG4886	PREDICTED: uncharacterized protein LOC104880714 [Vitis vinifera]	GO:0052544|defense response by callose deposition in cell wall;GO:0042742|defense response to bacterium;GO:0016045|detection of bacterium;GO:0009755|hormone-mediated signaling pathway;GO:0046777|protein autophosphorylation;GO:0006898|receptor-mediated endocytosis;GO:0010359|regulation of anion channel activity;GO:0007178|transmembrane receptor protein serine/threonine kinase signaling pathway;	black
VIT_200s1322g00010	.	.	COG5023	hypothetical protein B456_005G229600 [Gossypium raimondii]	GO:0007017|microtubule-based process;GO:0051258|protein polymerization;	black
VIT_218s0157g00090	.	.	.	PREDICTED: tryptophan aminotransferase-related protein 3-like [Vitis vinifera]	.	black
VIT_201s0137g00790	.	.	.	hypothetical protein VITISV_010590 [Vitis vinifera]	.	black
VIT_202s0154g00590	.	.	.	PREDICTED: uncharacterized protein LOC100855263 [Vitis vinifera]	.	black
VIT_200s0207g00010	HHT1; omega-hydroxypalmitate O-feruloyl transferase [EC:2.3.1.188]	K15400	.	PREDICTED: omega-hydroxypalmitate O-feruloyl transferase [Vitis vinifera]	GO:0052325|cell wall pectin biosynthetic process;GO:0010345|suberin biosynthetic process;	black
VIT_209s0002g06920	.	.	.	PREDICTED: protein LURP-one-related 12 [Vitis vinifera]	.	black
VIT_214s0068g00120	.	.	.	unnamed protein product [Vitis vinifera]	.	black
VIT_211s0016g02800	MIOX; inositol oxygenase [EC:1.13.99.1]	K00469	.	PREDICTED: probable inositol oxygenase [Vitis vinifera]	GO:0019310|inositol catabolic process;GO:0019853|L-ascorbic acid biosynthetic process;	black
VIT_215s0024g00040	.	.	.	PREDICTED: chlorophyll a-b binding protein 8, chloroplastic [Vitis vinifera]	GO:0009765|photosynthesis, light harvesting;GO:0018298|protein-chromophore linkage;	black
VIT_201s0011g04740	.	.	COG2132	PREDICTED: multicopper oxidase LPR1 [Vitis vinifera]	GO:0016036|cellular response to phosphate starvation;GO:0010073|meristem maintenance;GO:0080167|response to karrikin;	black
VIT_201s0026g02550	.	.	.	PREDICTED: uncharacterized protein LOC100255052 [Vitis vinifera]	GO:0010088|phloem development;GO:0045893|positive regulation of transcription, DNA-templated;GO:0006355|regulation of transcription, DNA-templated;GO:0006351|transcription, DNA-templated;GO:0010089|xylem development;	black
VIT_219s0014g03660	LHCB3; light-harvesting complex II chlorophyll a/b binding protein 3	K08914	.	PREDICTED: chlorophyll a-b binding protein 13, chloroplastic [Vitis vinifera]	GO:0009765|photosynthesis, light harvesting;GO:0018298|protein-chromophore linkage;	black
VIT_212s0028g01560	.	.	.	PREDICTED: putative RING-H2 finger protein ATL71 [Vitis vinifera]	GO:0016567|protein ubiquitination;	black
VIT_218s0001g14450	.	.	COG0369	PREDICTED: ferredoxin--NADP reductase, leaf-type isozyme, chloroplastic [Vitis vinifera]	GO:0015979|photosynthesis;	black
VIT_213s0067g01590	.	.	COG0515	PREDICTED: L-type lectin-domain containing receptor kinase V.9-like [Vitis vinifera]	GO:0009755|hormone-mediated signaling pathway;GO:0046777|protein autophosphorylation;GO:0007178|transmembrane receptor protein serine/threonine kinase signaling pathway;	black
VIT_207s0031g02610	.	.	.	PREDICTED: NAC domain-containing protein 2 [Vitis vinifera]	GO:0009788|negative regulation of abscisic acid-activated signaling pathway;GO:0009611|response to wounding;GO:0006351|transcription, DNA-templated;	black
VIT_201s0026g01290	.	.	.	PREDICTED: xylosyltransferase [Vitis vinifera]	GO:0030206|chondroitin sulfate biosynthetic process;GO:0015012|heparan sulfate proteoglycan biosynthetic process;	black
VIT_215s0046g01140	.	.	.	unnamed protein product [Vitis vinifera]	GO:0006355|regulation of transcription, DNA-templated;GO:0010200|response to chitin;GO:0006351|transcription, DNA-templated;	black
VIT_208s0056g01480	SLC24A6, NCKX6; solute carrier family 24 (sodium/potassium/calcium exchanger), member 6	K13754	COG0530	PREDICTED: cation/calcium exchanger 1-like [Vitis vinifera]	GO:0006813|potassium ion transport;GO:0006814|sodium ion transport;	black
VIT_205s0077g00560	SCPL-II; serine carboxypeptidase-like clade II [EC:3.4.16.-]	K16297	COG2939	PREDICTED: serine carboxypeptidase-like 33 isoform X1 [Vitis vinifera]	.	black
VIT_205s0020g01640	.	.	.	PREDICTED: uncharacterized protein LOC100252802 [Vitis vinifera]	.	black
VIT_212s0035g00010	DNMT1, dcm; DNA (cytosine-5)-methyltransferase 1 [EC:2.1.1.37]	K00558	COG0270	unnamed protein product [Vitis vinifera]	GO:0016568|chromatin modification;GO:0009294|DNA mediated transformation;GO:0010424|DNA methylation on cytosine within a CG sequence;GO:0010216|maintenance of DNA methylation;GO:0009910|negative regulation of flower development;GO:0006349|regulation of gene expression by genetic imprinting;GO:0010069|zygote asymmetric cytokinesis in embryo sac;	black
VIT_206s0004g00980	.	.	.	PREDICTED: dirigent protein 19 [Vitis vinifera]	.	black
VIT_202s0012g00400	.	.	COG3491	PREDICTED: S-norcoclaurine synthase 1 [Vitis vinifera]	GO:0009820|alkaloid metabolic process;	black
VIT_209s0054g01870	.	.	.	PREDICTED: uncharacterized protein LOC100245966 [Vitis vinifera]	.	black
VIT_203s0038g02230	.	.	COG1404	PREDICTED: subtilisin-like protease [Vitis vinifera]	GO:0080001|mucilage extrusion from seed coat;GO:0048359|mucilage metabolic process involved in seed coat development;GO:0010214|seed coat development;	black
VIT_208s0007g00310	.	.	.	PREDICTED: probable protein phosphatase 2C 23 [Vitis vinifera]	GO:0048366|leaf development;GO:0006470|protein dephosphorylation;	black
VIT_206s0004g01390	.	.	.	hypothetical protein VITISV_011719 [Vitis vinifera]	.	black
VIT_213s0067g01020	.	.	COG3491	PREDICTED: flavonol synthase/flavanone 3-hydroxylase [Vitis vinifera]	GO:0009718|anthocyanin-containing compound biosynthetic process;	black
VIT_209s0002g04240	.	.	.	PREDICTED: uncharacterized protein LOC100266912 [Vitis vinifera]	.	black
VIT_218s0001g06670	.	.	.	PREDICTED: RING-H2 finger protein ATL11 [Vitis vinifera]	GO:0016567|protein ubiquitination;	black
VIT_219s0093g00150	.	.	.	PREDICTED: probable glutathione S-transferase [Vitis vinifera]	GO:0009734|auxin-activated signaling pathway;	black
VIT_211s0016g00670	.	.	.	PREDICTED: ethylene-responsive transcription factor ERF016 [Vitis vinifera]	GO:0009873|ethylene-activated signaling pathway;GO:0006351|transcription, DNA-templated;	black
VIT_210s0003g02000	.	.	.	PREDICTED: probable LRR receptor-like serine/threonine-protein kinase At1g07650 isoform X1 [Vitis vinifera]	.	black
VIT_201s0182g00130	.	.	COG5409	unnamed protein product [Vitis vinifera]	GO:0016036|cellular response to phosphate starvation;GO:0055062|phosphate ion homeostasis;GO:0035435|phosphate ion transmembrane transport;GO:0006817|phosphate ion transport;GO:0055069|zinc ion homeostasis;	black
VIT_219s0027g00020	.	.	.	PREDICTED: serine/threonine-protein kinase WAG1 [Vitis vinifera]	GO:0009926|auxin polar transport;GO:0009734|auxin-activated signaling pathway;GO:0048825|cotyledon development;GO:0035556|intracellular signal transduction;GO:0006468|protein phosphorylation;GO:0040008|regulation of growth;	black
VIT_214s0066g02660	.	.	COG4886	PREDICTED: probable LRR receptor-like serine/threonine-protein kinase At4g08850 [Vitis vinifera]	.	black
VIT_200s0259g00100	.	.	.	PREDICTED: sulfated surface glycoprotein 185-like [Vitis vinifera]	.	black
VIT_200s0286g00085	.	.	.	hypothetical protein VITISV_038128 [Vitis vinifera]	GO:0048544|recognition of pollen;	black
VIT_201s0146g00420	.	.	.	unnamed protein product [Vitis vinifera]	.	black
VIT_212s0028g01520	.	.	.	PREDICTED: G-type lectin S-receptor-like serine/threonine-protein kinase SD2-5 isoform X1 [Vitis vinifera]	GO:0009755|hormone-mediated signaling pathway;GO:0046777|protein autophosphorylation;GO:0007178|transmembrane receptor protein serine/threonine kinase signaling pathway;	black
VIT_218s0001g06760	.	.	.	PREDICTED: putative clathrin assembly protein At4g40080 [Vitis vinifera]	GO:0006897|endocytosis;	black
VIT_214s0030g00870	.	.	.	unnamed protein product [Vitis vinifera]	GO:0006952|defense response;	black
VIT_200s0194g00330	.	.	.	PREDICTED: uncharacterized protein LOC104878150 [Vitis vinifera]	.	black
VIT_216s0022g02330	K09264; MADS-box transcription factor, plant	K09264	COG5068	PREDICTED: MADS-box transcription factor 6 [Vitis vinifera]	GO:0030154|cell differentiation;GO:0010022|meristem determinacy;GO:0045893|positive regulation of transcription, DNA-templated;GO:0010093|specification of floral organ identity;GO:0006351|transcription, DNA-templated;	black
VIT_200s0184g00120	.	.	.	PREDICTED: TMV resistance protein N-like [Vitis vinifera]	GO:0009626|plant-type hypersensitive response;GO:0007165|signal transduction;	black
VIT_205s0094g00360	.	.	.	hypothetical protein VITISV_010460 [Vitis vinifera]	GO:0016998|cell wall macromolecule catabolic process;GO:0006032|chitin catabolic process;GO:0006952|defense response;GO:0000272|polysaccharide catabolic process;	black
VIT_214s0006g02555	.	.	.	PREDICTED: non-specific lipid-transfer protein 2 [Vitis vinifera]	GO:0006810|transport;	black
VIT_218s0001g06170	.	.	.	PREDICTED: protein EXORDIUM-like [Vitis vinifera]	GO:0009741|response to brassinosteroid;	black
VIT_219s0090g01380	.	.	.	PREDICTED: cold and drought-regulated protein CORA-like [Vitis vinifera]	.	black
VIT_214s0066g01590	.	.	.	unnamed protein product [Vitis vinifera]	.	black
VIT_202s0025g01850	.	.	COG1215	PREDICTED: cellulose synthase-like protein G3 [Vitis vinifera]	GO:0071555|cell wall organization;GO:0030244|cellulose biosynthetic process;	black
VIT_201s0026g00730	.	.	.	PREDICTED: uncharacterized protein LOC100250100 isoform X2 [Vitis vinifera]	.	black
VIT_216s0050g01950	.	.	COG4886	PREDICTED: probable leucine-rich repeat receptor-like protein kinase At5g63930 [Vitis vinifera]	GO:0009755|hormone-mediated signaling pathway;GO:0046777|protein autophosphorylation;	black
VIT_206s0004g01550	.	.	.	PREDICTED: multiple C2 and transmembrane domain-containing protein 2 [Vitis vinifera]	GO:0019722|calcium-mediated signaling;	black
VIT_218s0001g08610	OVM, ANT; AP2-like factor, ANT lineage	K09285	.	PREDICTED: AP2-like ethylene-responsive transcription factor ANT [Vitis vinifera]	GO:0009908|flower development;GO:0010492|maintenance of shoot apical meristem identity;GO:0042127|regulation of cell proliferation;GO:0006351|transcription, DNA-templated;	black
VIT_201s0011g02000	SCPL-II; serine carboxypeptidase-like clade II [EC:3.4.16.-]	K16297	COG2939	PREDICTED: serine carboxypeptidase-like 35 [Vitis vinifera]	.	black
VIT_209s0002g03846	.	.	.	unnamed protein product [Vitis vinifera]	GO:0006952|defense response;	black
VIT_214s0006g02145	.	.	.	PREDICTED: UDP-glycosyltransferase 89A2-like [Vitis vinifera]	.	black
VIT_201s0010g03122	FLS2; LRR receptor-like serine/threonine-protein kinase FLS2 [EC:2.7.11.1]	K13420	COG4886	PREDICTED: receptor-like protein 12 [Vitis vinifera]	GO:0052544|defense response by callose deposition in cell wall;GO:0042742|defense response to bacterium;GO:0016045|detection of bacterium;GO:0009755|hormone-mediated signaling pathway;GO:0046777|protein autophosphorylation;GO:0006898|receptor-mediated endocytosis;GO:0010359|regulation of anion channel activity;GO:0007178|transmembrane receptor protein serine/threonine kinase signaling pathway;	black
VIT_206s0061g01490	.	.	.	PREDICTED: pleiotropic drug resistance protein 2-like [Vitis vinifera]	GO:0006810|transport;	black
VIT_204s0044g01410	.	.	COG5434	unnamed protein product [Vitis vinifera]	GO:0015979|photosynthesis;	black
VIT_204s0023g00050	E2.4.1.173; sterol 3beta-glucosyltransferase [EC:2.4.1.173]	K05841	COG1819	unnamed protein product [Vitis vinifera]	GO:0009813|flavonoid biosynthetic process;GO:0052696|flavonoid glucuronidation;GO:0030259|lipid glycosylation;GO:0048316|seed development;GO:0016126|sterol biosynthetic process;GO:0016125|sterol metabolic process;	black
VIT_211s0016g04990	.	.	.	PREDICTED: uncharacterized protein At1g15400 [Vitis vinifera]	.	black
VIT_218s0089g01210	.	.	COG3450	PREDICTED: uncharacterized protein LOC100244771 [Vitis vinifera]	.	black
VIT_211s0149g00090	.	.	COG4886	PREDICTED: leucine-rich repeat receptor-like protein kinase TDR [Vitis vinifera]	GO:0051301|cell division;GO:0009755|hormone-mediated signaling pathway;GO:0010067|procambium histogenesis;GO:0046777|protein autophosphorylation;GO:0010223|secondary shoot formation;GO:0007178|transmembrane receptor protein serine/threonine kinase signaling pathway;GO:0001944|vasculature development;GO:0010089|xylem development;	black
VIT_214s0006g00180	.	.	.	PREDICTED: aspartic proteinase PCS1-like [Vitis vinifera]	GO:0012501|programmed cell death;GO:0030163|protein catabolic process;GO:0006508|proteolysis;	black
VIT_216s0148g00020	.	.	COG0515	PREDICTED: lectin-domain containing receptor kinase VI.3-like [Vitis vinifera]	GO:0006968|cellular defense response;GO:0006071|glycerol metabolic process;GO:0006629|lipid metabolic process;	black
VIT_209s0002g03860	RPS5; disease resistance protein RPS5	K13460	.	PREDICTED: probable disease resistance protein At1g61310 [Vitis vinifera]	GO:0008219|cell death;GO:0006952|defense response;GO:0009816|defense response to bacterium, incompatible interaction;GO:0009626|plant-type hypersensitive response;GO:0007165|signal transduction;	black
VIT_212s0028g03860	.	.	COG5574	PREDICTED: E3 ubiquitin-protein ligase RMA1H1 [Vitis vinifera]	GO:0043161|proteasome-mediated ubiquitin-dependent protein catabolic process;GO:0016567|protein ubiquitination;GO:0009409|response to cold;GO:0009723|response to ethylene;GO:0006970|response to osmotic stress;GO:0009414|response to water deprivation;GO:0009611|response to wounding;	black
VIT_204s0044g00680	.	.	COG0515	PREDICTED: G-type lectin S-receptor-like serine/threonine-protein kinase RLK1 [Vitis vinifera]	.	black
VIT_218s0001g06020	.	.	.	PREDICTED: protein EXORDIUM [Vitis vinifera]	GO:0009741|response to brassinosteroid;	black
VIT_201s0010g02870	BCS1; mitochondrial chaperone BCS1	K08900	COG0465	PREDICTED: peroxisomal biogenesis factor 6-like isoform X1 [Vitis vinifera]	GO:0016226|iron-sulfur cluster assembly;GO:0034551|mitochondrial respiratory chain complex III assembly;	black
VIT_213s0084g00820	.	.	.	PREDICTED: protein ASPARTIC PROTEASE IN GUARD CELL 2 [Vitis vinifera]	.	black
VIT_214s0030g01300	.	.	.	unnamed protein product [Vitis vinifera]	.	black
VIT_216s0013g00990	.	.	.	unnamed protein product [Vitis vinifera]	GO:0006952|defense response;GO:0009873|ethylene-activated signaling pathway;GO:0006351|transcription, DNA-templated;	black
VIT_205s0102g01040	.	.	.	PREDICTED: putative inactive disease susceptibility protein LOV1 [Vitis vinifera]	GO:0006952|defense response;	black
VIT_214s0030g01160	.	.	.	PREDICTED: uncharacterized protein LOC100248775 isoform X1 [Vitis vinifera]	GO:0006952|defense response;	black
VIT_212s0034g02500	.	.	.	PREDICTED: putative disease resistance RPP13-like protein 1 [Vitis vinifera]	GO:0006952|defense response;	black
VIT_200s1851g00005	.	.	COG4886	PREDICTED: TMV resistance protein N-like [Vitis vinifera]	GO:0006952|defense response;GO:0007165|signal transduction;GO:0006351|transcription, DNA-templated;	black
VIT_215s0048g02280	.	.	.	unnamed protein product [Vitis vinifera]	GO:0090603|sieve element differentiation;GO:0090602|sieve element enucleation;GO:0006351|transcription, DNA-templated;	black
VIT_203s0017g01450	.	.	.	PREDICTED: cysteine-rich and transmembrane domain-containing protein A [Vitis vinifera]	.	black
VIT_208s0056g00330	BRPF3; bromodomain and PHD finger-containing protein 3	K11350	COG5076	unnamed protein product [Vitis vinifera]	GO:0007596|blood coagulation;GO:0043966|histone H3 acetylation;GO:0030168|platelet activation;GO:0002576|platelet degranulation;	black
VIT_200s0487g00030	.	.	COG4886	unnamed protein product [Vitis vinifera]	GO:0006952|defense response;	black
VIT_212s0028g02000	.	.	.	unnamed protein product [Vitis vinifera]	GO:0071493|cellular response to UV-B;GO:0016042|lipid catabolic process;GO:0009650|UV protection;	black
VIT_201s0011g04060	.	.	COG0515	PREDICTED: probable inactive leucine-rich repeat receptor-like protein kinase At1g66830 [Vitis vinifera]	.	black
VIT_207s0129g00290	E3.5.1.49; formamidase [EC:3.5.1.49]	K01455	COG2421	PREDICTED: putative formamidase C869.04 [Vitis vinifera]	.	black
VIT_218s0001g10120	EXO5; exonuclease V [EC:3.1.-.-]	K17815	.	PREDICTED: uncharacterized protein LOC100267848 [Vitis vinifera]	GO:0015031|protein transport;	black
VIT_203s0091g00410	.	.	.	PREDICTED: uncharacterized protein LOC100257657 [Vitis vinifera]	.	black
VIT_210s0092g00150	.	.	COG3621	PREDICTED: patatin-like protein 3 [Vitis vinifera]	GO:0019374|galactolipid metabolic process;GO:0016042|lipid catabolic process;GO:0006644|phospholipid metabolic process;GO:0040008|regulation of growth;GO:0051707|response to other organism;	black
VIT_210s0003g00090	.	.	.	PREDICTED: auxin-repressed 12.5 kDa protein [Vitis vinifera]	GO:0009734|auxin-activated signaling pathway;	black
VIT_213s0019g03060	.	.	.	PREDICTED: 7-deoxyloganetic acid glucosyltransferase [Vitis vinifera]	GO:1900994|(-)-secologanin biosynthetic process;	black
VIT_200s0173g00150	.	.	.	hypothetical protein VITISV_008508 [Vitis vinifera]	.	black
VIT_208s0007g06040	.	.	COG5309	PREDICTED: glucan endo-1,3-beta-glucosidase [Vitis vinifera]	GO:0005975|carbohydrate metabolic process;GO:0006952|defense response;GO:0009607|response to biotic stimulus;	black
VIT_202s0025g00550	.	.	.	PREDICTED: probable membrane-associated kinase regulator 2 [Vitis vinifera]	.	black
VIT_217s0000g05070	.	.	.	PREDICTED: protein COBRA [Vitis vinifera]	GO:0010215|cellulose microfibril organization;GO:0009825|multidimensional cell growth;GO:0009651|response to salt stress;	black
VIT_212s0134g00560	.	.	.	PREDICTED: uncharacterized GPI-anchored protein At4g28100 [Vitis vinifera]	.	black
VIT_208s0058g00930	AGXT2; alanine-glyoxylate transaminase / (R)-3-amino-2-methylpropionate-pyruvate transaminase [EC:2.6.1.44 2.6.1.40]	K00827	COG0160	PREDICTED: alanine--glyoxylate aminotransferase 2 homolog 2, mitochondrial [Vitis vinifera]	GO:0009853|photorespiration;	black
VIT_218s0001g13200	.	.	COG0277	unnamed protein product [Vitis vinifera]	GO:0009823|cytokinin catabolic process;	black
VIT_200s0160g00320	.	.	COG4886	hypothetical protein VITISV_018322 [Vitis vinifera]	GO:0009626|plant-type hypersensitive response;GO:0007165|signal transduction;	black
VIT_211s0016g03640	RAC1; Ras-related C3 botulinum toxin substrate 1	K04392	COG1100	PREDICTED: rac-like GTP-binding protein ARAC7 isoform X1 [Vitis vinifera]	GO:0009738|abscisic acid-activated signaling pathway;GO:0007264|small GTPase mediated signal transduction;	black
VIT_219s0015g00660	.	.	.	PREDICTED: uncharacterized protein LOC104877623 isoform X2 [Vitis vinifera]	.	black
VIT_208s0007g02240	chaA, CAX; Ca2+:H+ antiporter	K07300	COG0387	hypothetical protein VITISV_044203 [Vitis vinifera]	GO:0070588|calcium ion transmembrane transport;GO:0006874|cellular calcium ion homeostasis;GO:0030026|cellular manganese ion homeostasis;GO:0006882|cellular zinc ion homeostasis;GO:0055062|phosphate ion homeostasis;GO:0006793|phosphorus metabolic process;GO:0051592|response to calcium ion;GO:0009624|response to nematode;	black
VIT_214s0108g01260	.	.	.	PREDICTED: uncharacterized protein LOC100245770 [Vitis vinifera]	.	black
VIT_202s0025g03910	.	.	.	.	.	black
VIT_219s0014g04720	.	.	.	PREDICTED: uncharacterized protein LOC100260725 [Vitis vinifera]	.	black
VIT_202s0033g00390	MYBP; myb proto-oncogene protein, plant	K09422	COG5147	myb-relared transcription factor VvMYBA2 [Vitis vinifera]	GO:0007275|multicellular organismal development;GO:0031540|regulation of anthocyanin biosynthetic process;GO:0006355|regulation of transcription, DNA-templated;GO:0009753|response to jasmonic acid;GO:0006351|transcription, DNA-templated;	black
VIT_209s0002g00890	JAZ; jasmonate ZIM domain-containing protein	K13464	.	PREDICTED: protein TIFY 10A [Vitis vinifera]	GO:0006952|defense response;GO:0006355|regulation of transcription, DNA-templated;GO:0009753|response to jasmonic acid;GO:0009611|response to wounding;GO:0006351|transcription, DNA-templated;	black
VIT_205s0049g00140	.	.	.	PREDICTED: uncharacterized protein At4g14450, chloroplastic-like [Vitis vinifera]	.	black
VIT_202s0234g00130	EREBP; EREBP-like factor	K09286	.	PREDICTED: ethylene-responsive transcription factor 2 [Vitis vinifera]	GO:0051301|cell division;GO:0006952|defense response;GO:0009873|ethylene-activated signaling pathway;GO:0010200|response to chitin;GO:0006351|transcription, DNA-templated;GO:0001944|vasculature development;	black
VIT_216s0098g00250	.	.	.	unnamed protein product [Vitis vinifera]	GO:0016567|protein ubiquitination;	black
VIT_207s0031g02840	.	.	COG1597	PREDICTED: diacylglycerol kinase 2 [Vitis vinifera]	GO:0006952|defense response;GO:0035556|intracellular signal transduction;GO:0048366|leaf development;GO:0007205|protein kinase C-activating G-protein coupled receptor signaling pathway;GO:0009409|response to cold;GO:0009611|response to wounding;GO:0048364|root development;	black
VIT_210s0003g01995	.	.	.	PREDICTED: probable LRR receptor-like serine/threonine-protein kinase At1g07650 isoform X3 [Vitis vinifera]	.	black
VIT_214s0128g00570	.	.	.	unnamed protein product [Vitis vinifera]	.	black
VIT_206s0061g01480	.	.	.	unnamed protein product [Vitis vinifera]	GO:0006810|transport;	black
VIT_215s0046g01390	.	.	.	PREDICTED: pathogenesis-related genes transcriptional activator PTI6 [Vitis vinifera]	GO:0009736|cytokinin-activated signaling pathway;GO:0009873|ethylene-activated signaling pathway;GO:0048366|leaf development;GO:0042991|transcription factor import into nucleus;GO:0006351|transcription, DNA-templated;	black
VIT_214s0030g00210	.	.	.	unnamed protein product [Vitis vinifera]	GO:0008643|carbohydrate transport;	black
VIT_203s0038g03920	.	.	.	unnamed protein product [Vitis vinifera]	GO:0070588|calcium ion transmembrane transport;GO:0006816|calcium ion transport;GO:0019722|calcium-mediated signaling;GO:0071230|cellular response to amino acid stimulus;	black
VIT_218s0072g00990	.	.	COG4886	PREDICTED: leucine-rich repeat receptor-like tyrosine-protein kinase At2g41820 [Vitis vinifera]	GO:0009755|hormone-mediated signaling pathway;GO:0046777|protein autophosphorylation;	black
VIT_200s0256g00020	.	.	.	hypothetical protein VITISV_039462 [Vitis vinifera]	.	black
VIT_203s0017g01210	.	.	.	PREDICTED: protein EXORDIUM-like 2 [Vitis vinifera]	.	black
VIT_211s0016g00730	.	.	.	PREDICTED: chlorophyll a-b binding protein, chloroplastic [Vitis vinifera]	GO:0009765|photosynthesis, light harvesting;GO:0018298|protein-chromophore linkage;	black
VIT_205s0049g00600	.	.	.	unnamed protein product [Vitis vinifera]	.	black
VIT_200s0400g00020	.	.	COG4886	PREDICTED: LRR receptor-like serine/threonine-protein kinase FLS2 [Vitis vinifera]	GO:0009793|embryo development ending in seed dormancy;GO:0009755|hormone-mediated signaling pathway;GO:0090558|plant epidermis development;GO:0046777|protein autophosphorylation;GO:0007178|transmembrane receptor protein serine/threonine kinase signaling pathway;	black
VIT_217s0000g00820	SLC50A, SWEET; solute carrier family 50 (sugar transporter)	K15382	.	PREDICTED: bidirectional sugar transporter SWEET14-like [Vitis vinifera]	GO:0034219|carbohydrate transmembrane transport;GO:0015770|sucrose transport;	black
VIT_213s0019g01840	CDH1; cell division cycle 20-like protein 1, cofactor of APC complex	K03364	COG2319	PREDICTED: protein FIZZY-RELATED 3 isoform X1 [Vitis vinifera]	GO:0051301|cell division;GO:0007067|mitotic nuclear division;GO:0016567|protein ubiquitination;	black
VIT_212s0028g01390	HSP20; HSP20 family protein	K13993	COG0071	PREDICTED: uncharacterized protein LOC100267696 isoform X1 [Vitis vinifera]	.	black
VIT_212s0134g00270	.	.	COG0515	PREDICTED: uncharacterized protein LOC100267196 [Vitis vinifera]	GO:0048544|recognition of pollen;	black
VIT_217s0000g02440	.	.	COG0697	PREDICTED: uncharacterized protein LOC100247357 isoform X1 [Vitis vinifera]	GO:0006656|phosphatidylcholine biosynthetic process;	black
VIT_211s0052g00120	.	.	COG1409	PREDICTED: probable inactive purple acid phosphatase 28 [Vitis vinifera]	GO:0016311|dephosphorylation;	black
VIT_218s0001g12710	.	.	.	unnamed protein product [Vitis vinifera]	.	black
VIT_219s0090g00820	.	.	.	PREDICTED: mitogen-activated protein kinase kinase kinase 2 [Vitis vinifera]	GO:0043622|cortical microtubule organization;	black
VIT_218s0001g11310	.	.	.	PREDICTED: dof zinc finger protein DOF3.4 [Vitis vinifera]	GO:0042545|cell wall modification;GO:0045787|positive regulation of cell cycle;GO:0045893|positive regulation of transcription, DNA-templated;GO:0009733|response to auxin;GO:0009751|response to salicylic acid;GO:0006351|transcription, DNA-templated;	black
VIT_200s0187g00080	.	.	.	unnamed protein product [Vitis vinifera]	.	black
VIT_207s0095g00760	.	.	COG0143	PREDICTED: probable methionine--tRNA ligase isoform X1 [Vitis vinifera]	GO:0006431|methionyl-tRNA aminoacylation;	black
VIT_204s0008g01070	.	.	.	PREDICTED: uncharacterized protein LOC100250890 [Vitis vinifera]	.	black
VIT_201s0010g01430	.	.	COG5038	PREDICTED: synaptotagmin-2 isoform X2 [Vitis vinifera]	GO:0009306|protein secretion;	black
VIT_214s0108g00020	PIN; auxin efflux carrier family	K13947	.	PREDICTED: putative auxin efflux carrier component 5 [Vitis vinifera]	GO:0010315|auxin efflux;GO:0010252|auxin homeostasis;GO:0009926|auxin polar transport;GO:0009734|auxin-activated signaling pathway;GO:0009555|pollen development;	black
VIT_206s0004g06820	.	.	COG0367	PREDICTED: protein PMR5 [Vitis vinifera]	GO:0006952|defense response;GO:0009620|response to fungus;	black
VIT_201s0146g00360	.	.	.	PREDICTED: zinc finger protein CONSTANS-LIKE 14-like isoform X1 [Vitis vinifera]	GO:0006355|regulation of transcription, DNA-templated;	black
VIT_202s0025g03590	E1.11.1.9; glutathione peroxidase [EC:1.11.1.9]	K00432	COG0386	PREDICTED: probable glutathione peroxidase 8 isoform X1 [Vitis vinifera]	GO:0006979|response to oxidative stress;	black
VIT_217s0000g01790	.	.	COG0318	PREDICTED: 4-coumarate--CoA ligase-like 9 [Vitis vinifera]	GO:0009695|jasmonic acid biosynthetic process;GO:0031408|oxylipin biosynthetic process;	black
VIT_200s0347g00080	.	.	COG0515	unnamed protein product [Vitis vinifera]	GO:0048544|recognition of pollen;	black
VIT_213s0067g03780	.	.	.	PREDICTED: probable receptor-like protein kinase At5g59700 [Vitis vinifera]	GO:0046777|protein autophosphorylation;GO:0009741|response to brassinosteroid;GO:0007165|signal transduction;GO:0007178|transmembrane receptor protein serine/threonine kinase signaling pathway;GO:0009826|unidimensional cell growth;	black
VIT_201s0150g00330	.	.	.	PREDICTED: U-box domain-containing protein 43-like isoform X2 [Vitis vinifera]	.	black
VIT_215s0048g00860	PRC1; protein regulator of cytokinesis 1	K16732	.	PREDICTED: 65-kDa microtubule-associated protein 3 isoform X1 [Vitis vinifera]	GO:0000911|cytokinesis by cell plate formation;GO:0052096|formation by symbiont of syncytium involving giant cell for nutrient acquisition from host;GO:0000226|microtubule cytoskeleton organization;GO:0046785|microtubule polymerization;GO:0007067|mitotic nuclear division;GO:0000280|nuclear division;GO:0009624|response to nematode;	black
VIT_208s0007g04510	.	.	.	PREDICTED: uncharacterized protein LOC100248757 [Vitis vinifera]	.	black
VIT_214s0030g00840	.	.	COG4886	PREDICTED: uncharacterized protein LOC104881433 isoform X1 [Vitis vinifera]	GO:0006952|defense response;	black
VIT_200s1328g00020	.	.	.	PREDICTED: phytosulfokines 3 [Vitis vinifera]	GO:0030154|cell differentiation;GO:0008283|cell proliferation;GO:0009887|organ morphogenesis;	black
VIT_214s0108g01510	.	.	.	PREDICTED: membrane-anchored ubiquitin-fold protein 1 [Vitis vinifera]	.	black
VIT_203s0063g00210	.	.	COG0515	PREDICTED: probable receptor-like protein kinase At1g49730 isoform X2 [Vitis vinifera]	.	black
VIT_218s0001g15650	.	.	.	hypothetical protein VITISV_035026 [Vitis vinifera]	GO:0006952|defense response;GO:0009607|response to biotic stimulus;	black
VIT_200s0388g00050	.	.	COG0515	hypothetical protein VITISV_023172 [Vitis vinifera]	GO:0006968|cellular defense response;GO:0006071|glycerol metabolic process;GO:0006629|lipid metabolic process;	black
VIT_206s0080g01160	.	.	.	PREDICTED: aspartic proteinase nepenthesin-1-like [Vitis vinifera]	.	black
VIT_208s0007g05360	E4.3.3.2; strictosidine synthase [EC:4.3.3.2]	K01757	COG3386	PREDICTED: strictosidine synthase 3 [Vitis vinifera]	GO:0009820|alkaloid metabolic process;GO:0009058|biosynthetic process;GO:0051365|cellular response to potassium ion starvation;GO:0009753|response to jasmonic acid;GO:0009611|response to wounding;	black
VIT_206s0061g01370	.	.	.	PREDICTED: uncharacterized protein LOC100854742 [Vitis vinifera]	.	black
VIT_207s0197g00170	.	.	COG4886	PREDICTED: probable disease resistance protein At5g66890 [Vitis vinifera]	GO:0006952|defense response;	black
VIT_208s0007g00980	.	.	.	PREDICTED: CASP-like protein 5B2 [Vitis vinifera]	.	black
VIT_202s0154g00600	.	.	COG4677	PREDICTED: probable pectinesterase 68 [Vitis vinifera]	GO:0042545|cell wall modification;GO:0045490|pectin catabolic process;	black
VIT_212s0059g00530	.	.	.	PREDICTED: uncharacterized protein LOC100248222 isoform X2 [Vitis vinifera]	.	black
VIT_206s0004g05910	.	.	.	PREDICTED: probable sugar phosphate/phosphate translocator At3g11320 [Vitis vinifera]	GO:0008643|carbohydrate transport;	black
VIT_218s0001g06030	.	.	.	PREDICTED: protein EXORDIUM-like 2 [Vitis vinifera]	.	black
VIT_216s0100g00670	.	.	.	PREDICTED: homeobox-leucine zipper protein ANTHOCYANINLESS 2 [Vitis vinifera]	GO:0043481|anthocyanin accumulation in tissues in response to UV light;GO:0042335|cuticle development;GO:0048364|root development;GO:0048765|root hair cell differentiation;GO:0006351|transcription, DNA-templated;	black
VIT_203s0097g00460	.	.	COG2124	PREDICTED: geraniol 8-hydroxylase-like [Vitis vinifera]	GO:0016099|monoterpenoid biosynthetic process;	black
VIT_210s0003g02900	.	.	.	PREDICTED: chlorophyll a-b binding protein of LHCII type 1 [Vitis vinifera]	GO:0009765|photosynthesis, light harvesting;GO:0018298|protein-chromophore linkage;	black
VIT_200s0253g00060	.	.	.	unnamed protein product [Vitis vinifera]	GO:0006355|regulation of transcription, DNA-templated;GO:0048364|root development;GO:0006351|transcription, DNA-templated;	black
VIT_218s0001g10690	BKI1; BRI1 kinase inhibitor 1	K14499	.	PREDICTED: BRI1 kinase inhibitor 1 [Vitis vinifera]	GO:0009742|brassinosteroid mediated signaling pathway;GO:0006629|lipid metabolic process;GO:0010423|negative regulation of brassinosteroid biosynthetic process;	black
VIT_207s0005g02060	.	.	.	PREDICTED: probable boron transporter 2 [Vitis vinifera]	GO:0035445|borate transmembrane transport;GO:0051453|regulation of intracellular pH;GO:0048364|root development;	black
VIT_204s0069g00270	GRIP; glutamate receptor, ionotropic, plant	K05387	.	unnamed protein product [Vitis vinifera]	GO:0070588|calcium ion transmembrane transport;GO:0006816|calcium ion transport;GO:0019722|calcium-mediated signaling;GO:0071230|cellular response to amino acid stimulus;	black
VIT_218s0001g02760	.	.	.	unnamed protein product [Vitis vinifera]	GO:0006952|defense response;	black
VIT_219s0015g02940	.	.	COG2124	unnamed protein product [Vitis vinifera]	.	black
VIT_218s0001g00820	.	.	COG0526	PREDICTED: thioredoxin-like protein CDSP32, chloroplastic [Vitis vinifera]	GO:0045454|cell redox homeostasis;GO:0034599|cellular response to oxidative stress;GO:0006662|glycerol ether metabolic process;GO:0055114|oxidation-reduction process;GO:0006457|protein folding;GO:0006979|response to oxidative stress;GO:0009414|response to water deprivation;GO:0000103|sulfate assimilation;	black
VIT_218s0001g08410	HD-ZIP; homeobox-leucine zipper protein	K09338	COG5576	PREDICTED: homeobox-leucine zipper protein HAT22 [Vitis vinifera]	GO:0009735|response to cytokinin;GO:0006351|transcription, DNA-templated;	black
VIT_213s0019g05400	.	.	.	PREDICTED: myosin-9-like [Vitis vinifera]	.	black
VIT_218s0001g10670	CML; calcium-binding protein CML	K13448	.	PREDICTED: calcium-binding protein CML37 [Vitis vinifera]	GO:0010193|response to ozone;	black
VIT_212s0057g01450	.	.	COG1404	PREDICTED: subtilisin-like protease SBT5.3 isoform X1 [Vitis vinifera]	GO:0010102|lateral root morphogenesis;GO:0009733|response to auxin;	black
VIT_216s0022g01390	.	.	COG2124	unnamed protein product [Vitis vinifera]	GO:0016099|monoterpenoid biosynthetic process;	black
VIT_200s1353g00010	.	.	COG4886	PREDICTED: leucine-rich repeat receptor-like serine/threonine-protein kinase BAM1 [Vitis vinifera]	GO:0030154|cell differentiation;GO:0048437|floral organ development;GO:0048229|gametophyte development;GO:0009755|hormone-mediated signaling pathway;GO:0046777|protein autophosphorylation;GO:0010075|regulation of meristem growth;GO:0007178|transmembrane receptor protein serine/threonine kinase signaling pathway;	black
VIT_218s0001g01320	.	.	.	PREDICTED: wall-associated receptor kinase 2-like [Vitis vinifera]	GO:0009992|cellular water homeostasis;GO:0009755|hormone-mediated signaling pathway;GO:0009311|oligosaccharide metabolic process;GO:0046777|protein autophosphorylation;GO:0009751|response to salicylic acid;GO:0007178|transmembrane receptor protein serine/threonine kinase signaling pathway;GO:0009826|unidimensional cell growth;	black
VIT_216s0098g00410	.	.	COG0515	PREDICTED: glycerophosphodiester phosphodiesterase protein kinase domain-containing GDPDL2-like isoform X1 [Vitis vinifera]	GO:0006968|cellular defense response;GO:0006071|glycerol metabolic process;GO:0006629|lipid metabolic process;	black
VIT_211s0052g00100	.	.	.	PREDICTED: transcription factor bHLH35 [Vitis vinifera]	GO:0006355|regulation of transcription, DNA-templated;GO:0006351|transcription, DNA-templated;	black
VIT_201s0011g06200	.	.	.	PREDICTED: zinc finger protein 4-like [Vitis vinifera]	GO:0006355|regulation of transcription, DNA-templated;	black
VIT_216s0013g01064	.	.	.	unnamed protein product [Vitis vinifera]	GO:0006952|defense response;GO:0009873|ethylene-activated signaling pathway;GO:0006351|transcription, DNA-templated;	black
VIT_202s0012g01120	.	.	COG0509	PREDICTED: glycine cleavage system H protein, mitochondrial [Vitis vinifera]	GO:0019464|glycine decarboxylation via glycine cleavage system;	black
VIT_213s0019g04880	.	.	.	unnamed protein product [Vitis vinifera]	.	black
VIT_214s0060g00620	.	.	COG5434	PREDICTED: polygalacturonase At1g48100 [Vitis vinifera]	GO:0005975|carbohydrate metabolic process;GO:0071555|cell wall organization;	black
VIT_203s0017g00670	.	.	COG0554	PREDICTED: RING-H2 finger protein ATL54 [Vitis vinifera]	GO:0016567|protein ubiquitination;	black
VIT_207s0104g00830	.	.	.	PREDICTED: sugar transporter ERD6-like 7 [Vitis vinifera]	GO:0046323|glucose import;GO:0035428|hexose transmembrane transport;GO:0015992|proton transport;GO:0006829|zinc II ion transport;	black
VIT_219s0015g01620	BMT5; 25S rRNA (uracil2634-N3)-methyltransferase [EC:2.1.1.313]	K19307	.	unnamed protein product [Vitis vinifera]	.	black
VIT_211s0037g00960	.	.	.	PREDICTED: probable LRR receptor-like serine/threonine-protein kinase At4g30520 [Vitis vinifera]	.	black
VIT_217s0000g06350	LHCA4; light-harvesting complex I chlorophyll a/b binding protein 4	K08910	.	PREDICTED: chlorophyll a-b binding protein 4, chloroplastic [Vitis vinifera]	GO:0009765|photosynthesis, light harvesting;GO:0018298|protein-chromophore linkage;GO:0080167|response to karrikin;	black
VIT_207s0104g00270	IPT; adenylate isopentenyltransferase (cytokinin synthase)	K10760	COG0324	PREDICTED: adenylate isopentenyltransferase 3, chloroplastic [Vitis vinifera]	GO:0009691|cytokinin biosynthetic process;GO:0006400|tRNA modification;	black
VIT_209s0002g04130	.	.	COG3104	PREDICTED: protein NRT1/ PTR FAMILY 1.2 [Vitis vinifera]	GO:0080055|low-affinity nitrate transport;	black
VIT_213s0067g00110	.	.	COG2124	PREDICTED: cytochrome P450 714A1 [Vitis vinifera]	.	black
VIT_205s0077g01670	.	.	.	PREDICTED: major allergen Pru ar 1 [Vitis vinifera]	GO:0006952|defense response;GO:0009607|response to biotic stimulus;	black
VIT_200s0899g00005	.	.	.	PREDICTED: transcription factor bHLH25-like [Vitis vinifera]	GO:0006355|regulation of transcription, DNA-templated;GO:0006351|transcription, DNA-templated;	black
VIT_215s0021g01060	.	.	COG2124	PREDICTED: cytochrome P450 714C2-like [Vitis vinifera]	.	black
VIT_200s0262g00010	.	.	COG0515	PREDICTED: putative receptor-like protein kinase At4g00960 [Vitis vinifera]	GO:0009755|hormone-mediated signaling pathway;GO:0046777|protein autophosphorylation;GO:0009737|response to abscisic acid;GO:0007178|transmembrane receptor protein serine/threonine kinase signaling pathway;	black
VIT_217s0000g08530	.	.	.	PREDICTED: probable boron transporter 2 [Vitis vinifera]	GO:0010036|response to boron-containing substance;	black
VIT_200s0411g00010	.	.	.	unnamed protein product [Vitis vinifera]	.	black
VIT_217s0000g02470	.	.	.	PREDICTED: thaumatin-like protein [Vitis vinifera]	.	black
VIT_219s0014g04410	.	.	COG0515	unnamed protein product [Vitis vinifera]	GO:0048544|recognition of pollen;	black
VIT_205s0049g00310	.	.	COG3491	PREDICTED: LOW QUALITY PROTEIN: 1-aminocyclopropane-1-carboxylate oxidase homolog 1 [Vitis vinifera]	.	black
VIT_201s0011g06080	.	.	COG0515	PREDICTED: G-type lectin S-receptor-like serine/threonine-protein kinase At1g34300 [Vitis vinifera]	GO:0048544|recognition of pollen;	black
VIT_203s0091g01050	.	.	COG2233	PREDICTED: nucleobase-ascorbate transporter 4 [Vitis vinifera]	GO:0055085|transmembrane transport;	black
VIT_213s0064g00890	CESA; cellulose synthase A [EC:2.4.1.12]	K10999	COG1215	PREDICTED: cellulose synthase A catalytic subunit 3 [UDP-forming] [Vitis vinifera]	GO:0071555|cell wall organization;GO:0030244|cellulose biosynthetic process;GO:0006952|defense response;GO:0009833|plant-type primary cell wall biogenesis;GO:0009834|plant-type secondary cell wall biogenesis;	black
VIT_217s0000g02770	.	.	.	PREDICTED: putative disease resistance protein RGA4 [Vitis vinifera]	GO:0006952|defense response;	black
VIT_215s0048g02650	.	.	.	PREDICTED: uncharacterized protein LOC100267812 [Vitis vinifera]	.	black
VIT_215s0021g02510	.	.	COG5641	PREDICTED: GATA transcription factor 4 [Vitis vinifera]	GO:0045893|positive regulation of transcription, DNA-templated;GO:0009416|response to light stimulus;GO:0006351|transcription, DNA-templated;	black
VIT_212s0035g00006	.	.	.	PREDICTED: cytochrome b561 and DOMON domain-containing protein At3g61750-like [Vitis vinifera]	GO:0055114|oxidation-reduction process;	black
VIT_218s0001g01310	.	.	.	PREDICTED: wall-associated receptor kinase 2-like [Vitis vinifera]	GO:0009755|hormone-mediated signaling pathway;GO:0046777|protein autophosphorylation;GO:0007178|transmembrane receptor protein serine/threonine kinase signaling pathway;	black
VIT_208s0007g04590	UGT73C; UDP-glucosyl transferase 73C [EC:2.4.1.-]	K13496	.	PREDICTED: UDP-glycosyltransferase 73C2 isoform X1 [Vitis vinifera]	GO:0009813|flavonoid biosynthetic process;GO:0052696|flavonoid glucuronidation;	black
VIT_211s0016g03590	.	.	.	hypothetical protein VITISV_002973 [Vitis vinifera]	GO:0009877|nodulation;	black
VIT_211s0065g01110	.	.	.	unnamed protein product [Vitis vinifera]	.	black
VIT_215s0024g01170	.	.	.	unnamed protein product [Vitis vinifera]	.	black
VIT_200s0238g00020	GXM; glucuronoxylan 4-O-methyltransferase [EC:2.1.1.112]	K18801	.	PREDICTED: glucuronoxylan 4-O-methyltransferase 3 [Vitis vinifera]	GO:0009808|lignin metabolic process;GO:0005976|polysaccharide metabolic process;GO:0045491|xylan metabolic process;	black
VIT_207s0031g00760	.	.	.	hypothetical protein VITISV_029170 [Vitis vinifera]	.	black
VIT_211s0016g00300	.	.	COG4677	PREDICTED: probable pectinesterase/pectinesterase inhibitor 12 [Vitis vinifera]	GO:0042545|cell wall modification;GO:0045490|pectin catabolic process;GO:0009617|response to bacterium;	black
VIT_208s0007g05790	CML; calcium-binding protein CML	K13448	COG5126	PREDICTED: probable calcium-binding protein CML35 [Vitis vinifera]	.	black
VIT_209s0002g00550	.	.	COG3240	PREDICTED: GDSL esterase/lipase 1-like [Vitis vinifera]	GO:0042742|defense response to bacterium;GO:0050832|defense response to fungus;GO:0009817|defense response to fungus, incompatible interaction;GO:0009866|induced systemic resistance, ethylene mediated signaling pathway;GO:0009871|jasmonic acid and ethylene-dependent systemic resistance, ethylene mediated signaling pathway;GO:0016042|lipid catabolic process;GO:0009620|response to fungus;GO:0009751…	black
VIT_201s0127g00610	.	.	.	PREDICTED: glucan endo-1,3-beta-glucosidase-like [Vitis vinifera]	GO:0005975|carbohydrate metabolic process;GO:0006952|defense response;	black
VIT_218s0001g10550	LHCA4; light-harvesting complex I chlorophyll a/b binding protein 4	K08910	.	PREDICTED: chlorophyll a-b binding protein 4, chloroplastic [Vitis vinifera]	GO:0009765|photosynthesis, light harvesting;GO:0018298|protein-chromophore linkage;GO:0080167|response to karrikin;	black
VIT_208s0040g02650	.	.	.	PREDICTED: uncharacterized protein LOC100256772 [Vitis vinifera]	.	black
VIT_206s0080g00150	.	.	COG1404	PREDICTED: cucumisin-like [Vitis vinifera]	.	black
VIT_201s0127g00870	.	.	.	PREDICTED: probable polygalacturonase non-catalytic subunit JP630 [Vitis vinifera]	.	black
VIT_218s0001g10510	.	.	COG0526	PREDICTED: thioredoxin-like 4, chloroplastic [Vitis vinifera]	GO:0045454|cell redox homeostasis;GO:0006662|glycerol ether metabolic process;	black
VIT_210s0003g02680	.	.	COG4251	PREDICTED: phytochrome E [Vitis vinifera]	GO:0009584|detection of visible light;GO:0018298|protein-chromophore linkage;GO:0017006|protein-tetrapyrrole linkage;GO:0009585|red, far-red light phototransduction;GO:0006355|regulation of transcription, DNA-templated;GO:0006351|transcription, DNA-templated;	black
VIT_212s0035g01250	.	.	.	PREDICTED: disease resistance protein At4g27190-like isoform X1 [Vitis vinifera]	GO:0006952|defense response;	black
VIT_200s0975g00020	.	.	.	unnamed protein product [Vitis vinifera]	GO:0071555|cell wall organization;GO:0030244|cellulose biosynthetic process;	black
VIT_217s0053g00070	.	.	COG1297	PREDICTED: probable metal-nicotianamine transporter YSL7 [Vitis vinifera]	GO:0055085|transmembrane transport;	black
VIT_214s0171g00040	.	.	COG4886	PREDICTED: receptor-like protein 12 [Vitis vinifera]	GO:0009793|embryo development ending in seed dormancy;GO:0009755|hormone-mediated signaling pathway;GO:0090558|plant epidermis development;GO:0046777|protein autophosphorylation;GO:0007178|transmembrane receptor protein serine/threonine kinase signaling pathway;	black
VIT_200s0389g00040	.	.	COG2124	unnamed protein product [Vitis vinifera]	.	black
VIT_213s0019g04080	SEC61B, SBH2; protein transport protein SEC61 subunit beta	K09481	.	PREDICTED: protein transport protein Sec61 subunit beta [Vitis vinifera]	GO:0006886|intracellular protein transport;	black
VIT_215s0048g01590	.	.	COG2124	unnamed protein product [Vitis vinifera]	GO:0016099|monoterpenoid biosynthetic process;	black
VIT_213s0064g00790	.	.	.	unnamed protein product [Vitis vinifera]	.	black
VIT_205s0020g00680	.	.	.	PREDICTED: pleiotropic drug resistance protein 3-like [Vitis vinifera]	GO:0006810|transport;	black
VIT_217s0000g05860	.	.	COG1131	PREDICTED: ABC transporter A family member 7 [Vitis vinifera]	GO:0006869|lipid transport;GO:0055085|transmembrane transport;	black
VIT_207s0095g00290	.	.	COG0515	PREDICTED: G-type lectin S-receptor-like serine/threonine-protein kinase B120 [Vitis vinifera]	GO:0009755|hormone-mediated signaling pathway;GO:0046777|protein autophosphorylation;GO:0048544|recognition of pollen;GO:0007178|transmembrane receptor protein serine/threonine kinase signaling pathway;	black
VIT_204s0023g01140	.	.	.	PREDICTED: elongation of fatty acids protein 3-like [Vitis vinifera]	GO:0071215|cellular response to abscisic acid stimulus;GO:0030497|fatty acid elongation;GO:0042761|very long-chain fatty acid biosynthetic process;	black
VIT_219s0135g00230	.	.	COG2124	PREDICTED: cytochrome P450 CYP72A219 [Vitis vinifera]	.	black
VIT_201s0011g02360	RHA2; E3 ubiquitin-protein ligase RHA2 [EC:2.3.2.27]	K16282	.	PREDICTED: RING-H2 finger protein ATL51-like [Vitis vinifera]	GO:0080167|response to karrikin;	black
VIT_203s0038g03960	CPK; calcium-dependent protein kinase [EC:2.7.11.1]	K13412	.	PREDICTED: calcium-dependent protein kinase 26 isoform X1 [Vitis vinifera]	.	black
VIT_209s0054g01210	.	.	COG1657	unnamed protein product [Vitis vinifera]	GO:0019745|pentacyclic triterpenoid biosynthetic process;	black
VIT_201s0026g02740	.	.	.	PREDICTED: uncharacterized protein LOC100241338 [Vitis vinifera]	.	black
VIT_219s0090g00660	.	.	.	PREDICTED: GDSL esterase/lipase At5g55050 [Vitis vinifera]	GO:0016042|lipid catabolic process;	black
VIT_219s0140g00120	.	.	COG3491	PREDICTED: gibberellin 2-beta-dioxygenase 1 [Vitis vinifera]	GO:0009686|gibberellin biosynthetic process;	black
VIT_218s0001g02770	.	.	.	unnamed protein product [Vitis vinifera]	GO:0006952|defense response;	black
VIT_216s0022g01770	ENO, eno; enolase [EC:4.2.1.11]	K01689	COG0148	PREDICTED: enolase [Vitis vinifera]	GO:0006096|glycolytic process;	black
VIT_204s0008g01740	ACL5; thermospermine synthase [EC:2.5.1.79]	K18787	COG0421	PREDICTED: thermospermine synthase ACAULIS5 [Vitis vinifera]	GO:0009926|auxin polar transport;GO:0010087|phloem or xylem histogenesis;GO:0006596|polyamine biosynthetic process;GO:0048759|xylem vessel member cell differentiation;	black
VIT_215s0021g02470	EPHX2; soluble epoxide hydrolase / lipid-phosphate phosphatase [EC:3.3.2.10 3.1.3.76]	K08726	COG0596	PREDICTED: bifunctional epoxide hydrolase 2 [Vitis vinifera]	GO:0019369|arachidonic acid metabolic process;GO:0006874|cellular calcium ion homeostasis;GO:0042632|cholesterol homeostasis;GO:0016311|dephosphorylation;GO:0017144|drug metabolic process;GO:0019373|epoxygenase P450 pathway;GO:0006954|inflammatory response;GO:0046839|phospholipid dephosphorylation;GO:0010628|positive regulation of gene expression;GO:0045909|positive regulation of vasodilation;GO:…	black
VIT_200s0322g00030	.	.	.	PREDICTED: LOW QUALITY PROTEIN: putative glycosyltransferase 7 [Vitis vinifera]	.	black
VIT_216s0098g00160	.	.	.	PREDICTED: glycerophosphodiester phosphodiesterase protein kinase domain-containing GDPDL2-like [Vitis vinifera]	GO:0006968|cellular defense response;GO:0006071|glycerol metabolic process;GO:0006629|lipid metabolic process;	black
VIT_219s0014g02360	.	.	COG4886	PREDICTED: phytosulfokine receptor 2 [Vitis vinifera]	GO:0009755|hormone-mediated signaling pathway;GO:0046777|protein autophosphorylation;GO:0007178|transmembrane receptor protein serine/threonine kinase signaling pathway;	black
VIT_207s0031g02910	.	.	.	PREDICTED: probable LRR receptor-like serine/threonine-protein kinase At5g63710 isoform X1 [Vitis vinifera]	.	black
VIT_212s0057g01080	.	.	.	PREDICTED: nitrile-specifier protein 5 [Vitis vinifera]	GO:0019762|glucosinolate catabolic process;GO:0080028|nitrile biosynthetic process;	black
VIT_214s0030g01170	.	.	.	PREDICTED: uncharacterized protein LOC100248775 isoform X4 [Vitis vinifera]	GO:0006952|defense response;	black
VIT_200s0194g00080	.	.	.	PREDICTED: BTB/POZ domain-containing protein At5g47800 isoform X2 [Vitis vinifera]	GO:0016567|protein ubiquitination;	black
VIT_211s0037g00800	SCPL-II; serine carboxypeptidase-like clade II [EC:3.4.16.-]	K16297	COG2939	PREDICTED: serine carboxypeptidase II-2 [Vitis vinifera]	.	black
VIT_205s0020g03880	.	.	.	PREDICTED: protein tesmin/TSO1-like CXC 2 isoform X1 [Vitis vinifera]	GO:0048444|floral organ morphogenesis;GO:0051302|regulation of cell division;GO:0009934|regulation of meristem structural organization;	black
VIT_212s0028g03550	.	.	.	PREDICTED: transcription factor bHLH36-like [Vitis vinifera]	.	black
VIT_214s0060g00300	.	.	.	PREDICTED: agamous-like MADS-box protein AGL80 [Vitis vinifera]	GO:0006351|transcription, DNA-templated;	black
VIT_210s0071g00355	.	.	.	PREDICTED: GEM-like protein 4 isoform X2 [Vitis vinifera]	.	black
VIT_218s0001g00610	.	.	.	PREDICTED: protein GDAP2 homolog [Vitis vinifera]	.	black
VIT_217s0053g00400	.	.	COG0515	PREDICTED: G-type lectin S-receptor-like serine/threonine-protein kinase CES101 [Vitis vinifera]	GO:0009755|hormone-mediated signaling pathway;GO:0046777|protein autophosphorylation;GO:0048544|recognition of pollen;GO:0007178|transmembrane receptor protein serine/threonine kinase signaling pathway;	black
VIT_201s0011g04860	PIN; auxin efflux carrier family	K13947	.	PREDICTED: auxin efflux carrier component 3 [Vitis vinifera]	GO:0010315|auxin efflux;GO:0010252|auxin homeostasis;GO:0009926|auxin polar transport;GO:0009734|auxin-activated signaling pathway;GO:0009630|gravitropism;GO:0009958|positive gravitropism;GO:0009416|response to light stimulus;GO:0048364|root development;GO:0048767|root hair elongation;GO:0048766|root hair initiation;GO:0009606|tropism;	black
VIT_213s0106g00230	.	.	.	PREDICTED: ankyrin repeat-containing protein At3g12360-like [Vitis vinifera]	.	black
VIT_218s0001g00770	PLD1_2; phospholipase D1/2 [EC:3.1.4.4]	K01115	COG1502	PREDICTED: phospholipase D delta-like [Vitis vinifera]	GO:0016042|lipid catabolic process;GO:0046473|phosphatidic acid metabolic process;GO:0046470|phosphatidylcholine metabolic process;GO:0009789|positive regulation of abscisic acid-activated signaling pathway;GO:0012501|programmed cell death;GO:0090333|regulation of stomatal closure;GO:0009409|response to cold;	black
VIT_218s0001g08760	.	.	.	PREDICTED: phytosulfokines 3 [Vitis vinifera]	GO:0030154|cell differentiation;GO:0008283|cell proliferation;GO:0009887|organ morphogenesis;	black
VIT_216s0050g02340	SETX, ALS4; senataxin [EC:3.6.4.-]	K10706	COG1112	PREDICTED: uncharacterized protein LOC100262126 [Vitis vinifera]	GO:0009553|embryo sac development;GO:0010183|pollen tube guidance;GO:0009875|pollen-pistil interaction;	black
VIT_205s0020g02880	glgC; glucose-1-phosphate adenylyltransferase [EC:2.7.7.27]	K00975	COG0448	PREDICTED: glucose-1-phosphate adenylyltransferase large subunit 3, chloroplastic/amyloplastic [Vitis vinifera]	GO:0005978|glycogen biosynthetic process;GO:0019252|starch biosynthetic process;	black
VIT_207s0031g00250	.	.	.	PREDICTED: filament-like plant protein 7 isoform X1 [Vitis vinifera]	.	black
VIT_201s0011g03000	.	.	.	PREDICTED: uncharacterized protein LOC100261046 [Vitis vinifera]	.	black
VIT_206s0004g08150	.	.	COG2124	PREDICTED: trans-cinnamate 4-monooxygenase [Vitis vinifera]	.	black
VIT_214s0066g00160	.	.	.	PREDICTED: uncharacterized protein LOC100250829 [Vitis vinifera]	.	black
VIT_201s0011g06410	.	.	.	PREDICTED: serine/threonine-protein kinase BRI1-like 2 [Vitis vinifera]	GO:0009734|auxin-activated signaling pathway;GO:0009742|brassinosteroid mediated signaling pathway;GO:0010305|leaf vascular tissue pattern formation;GO:0010233|phloem transport;GO:0046777|protein autophosphorylation;GO:0007178|transmembrane receptor protein serine/threonine kinase signaling pathway;GO:0010051|xylem and phloem pattern formation;	black
VIT_202s0012g00450	.	.	COG3491	PREDICTED: S-norcoclaurine synthase 1 [Vitis vinifera]	GO:0009820|alkaloid metabolic process;	black
VIT_209s0002g04080	IAA; auxin-responsive protein IAA	K14484	.	PREDICTED: auxin-responsive protein IAA27-like [Vitis vinifera]	GO:0009734|auxin-activated signaling pathway;GO:0009733|response to auxin;GO:0006351|transcription, DNA-templated;	black
VIT_210s0071g00190	.	.	COG4886	PREDICTED: probable disease resistance protein At5g66900 [Vitis vinifera]	GO:0006952|defense response;	black
VIT_208s0040g00715	.	.	.	PREDICTED: Werner Syndrome-like exonuclease [Vitis vinifera]	GO:0090305|nucleic acid phosphodiester bond hydrolysis;	black
VIT_210s0003g01690	.	.	.	PREDICTED: uncharacterized protein LOC100259946 [Vitis vinifera]	.	black
VIT_217s0000g00770	.	.	.	PREDICTED: NAC transcription factor 25 [Vitis vinifera]	GO:0006351|transcription, DNA-templated;	black
VIT_203s0038g02390	UBE2D_E, UBC4, UBC5; ubiquitin-conjugating enzyme E2 D/E [EC:2.3.2.23]	K06689	COG5078	PREDICTED: ubiquitin-conjugating enzyme E2 28 [Vitis vinifera]	GO:0016567|protein ubiquitination;	black
VIT_216s0050g01230	.	.	.	unnamed protein product [Vitis vinifera]	.	black
VIT_205s0020g04300	E3.6.3.8; Ca2+-transporting ATPase [EC:3.6.3.8]	K01537	.	PREDICTED: putative calcium-transporting ATPase 13, plasma membrane-type [Vitis vinifera]	.	black
VIT_209s0002g03640	.	.	.	PREDICTED: ABC transporter G family member 29-like [Vitis vinifera]	GO:0006810|transport;	black
VIT_204s0023g00580	.	.	.	unnamed protein product [Vitis vinifera]	GO:0009734|auxin-activated signaling pathway;	black
VIT_213s0084g00740	.	.	.	unnamed protein product [Vitis vinifera]	.	black
VIT_200s0388g00010	.	.	.	PREDICTED: probable receptor-like protein kinase At5g39020 [Vitis vinifera]	.	black
VIT_202s0012g01450	.	.	.	PREDICTED: transcription factor bHLH71 [Vitis vinifera]	GO:0007275|multicellular organismal development;GO:0006355|regulation of transcription, DNA-templated;GO:0006351|transcription, DNA-templated;	black
VIT_211s0052g01200	E2.4.1.207; xyloglucan:xyloglucosyl transferase [EC:2.4.1.207]	K08235	COG2273	PREDICTED: probable xyloglucan endotransglucosylase/hydrolase protein 23 [Vitis vinifera]	GO:0042546|cell wall biogenesis;GO:0071555|cell wall organization;GO:0010411|xyloglucan metabolic process;	black
VIT_213s0073g00680	.	.	COG5411	PREDICTED: type I inositol 1,4,5-trisphosphate 5-phosphatase CVP2 isoform X1 [Vitis vinifera]	GO:0009738|abscisic acid-activated signaling pathway;GO:0030154|cell differentiation;GO:0010588|cotyledon vascular tissue pattern formation;GO:0046855|inositol phosphate dephosphorylation;GO:0048016|inositol phosphate-mediated signaling;GO:0032957|inositol trisphosphate metabolic process;GO:0010305|leaf vascular tissue pattern formation;GO:0046856|phosphatidylinositol dephosphorylation;GO:0010067…	black
VIT_216s0039g00720	.	.	.	PREDICTED: probable folate-biopterin transporter 7 [Vitis vinifera]	GO:0006810|transport;	black
VIT_213s0064g00140	.	.	COG4886	PREDICTED: putative disease resistance RPP13-like protein 1 isoform X1 [Vitis vinifera]	GO:0006952|defense response;	black
VIT_205s0062g00700	.	.	.	PREDICTED: crocetin glucosyltransferase, chloroplastic [Vitis vinifera]	.	black
VIT_208s0007g03710	.	.	.	PREDICTED: pleiotropic drug resistance protein 2 [Vitis vinifera]	GO:0006810|transport;	black
VIT_210s0092g00590	.	.	COG0515	PREDICTED: probable LRR receptor-like serine/threonine-protein kinase At1g56130 [Vitis vinifera]	.	black
VIT_202s0154g00220	.	.	.	PREDICTED: uncharacterized protein LOC100257409 [Vitis vinifera]	.	black
VIT_218s0001g03510	.	.	COG3491	unnamed protein product [Vitis vinifera]	.	black
VIT_200s0253g00040	.	.	COG2132	PREDICTED: L-ascorbate oxidase homolog [Vitis vinifera]	.	black
VIT_214s0006g02260	TC.MATE, SLC47A, norM, mdtK, dinF; multidrug resistance protein, MATE family	K03327	COG0534	PREDICTED: MATE efflux family protein 5 [Vitis vinifera]	.	black
VIT_208s0007g06180	.	.	.	unnamed protein product [Vitis vinifera]	GO:0006351|transcription, DNA-templated;	black
VIT_213s0158g00340	GPD1; glycerol-3-phosphate dehydrogenase (NAD+) [EC:1.1.1.8]	K00006	COG0240	PREDICTED: probable glycerol-3-phosphate dehydrogenase [NAD(+)] 1, cytosolic [Vitis vinifera]	GO:0005975|carbohydrate metabolic process;GO:0046168|glycerol-3-phosphate catabolic process;	black
VIT_218s0001g14130	.	.	.	PREDICTED: uncharacterized protein LOC100250572 [Vitis vinifera]	.	black
VIT_213s0019g02850	.	.	COG0071	PREDICTED: 18.2 kDa class I heat shock protein [Vitis vinifera]	.	black
VIT_207s0031g02790	.	.	.	unnamed protein product [Vitis vinifera]	GO:0006355|regulation of transcription, DNA-templated;	black
VIT_201s0137g00820	.	.	.	PREDICTED: BTB/POZ domain-containing protein At1g67900 [Vitis vinifera]	GO:0016567|protein ubiquitination;	black
VIT_213s0074g00540	.	.	.	PREDICTED: GABA transporter 1 isoform X1 [Vitis vinifera]	GO:0015812|gamma-aminobutyric acid transport;	black
VIT_201s0146g00150	.	.	.	uncharacterized protein LOC100260747 [Vitis vinifera]	.	black
VIT_205s0049g00350	.	.	COG3491	PREDICTED: 1-aminocyclopropane-1-carboxylate oxidase homolog 1-like [Vitis vinifera]	.	black
VIT_216s0050g02400	.	.	.	PREDICTED: ethylene-responsive transcription factor CRF4 [Vitis vinifera]	GO:0009736|cytokinin-activated signaling pathway;GO:0009873|ethylene-activated signaling pathway;GO:0048366|leaf development;GO:0042991|transcription factor import into nucleus;GO:0006351|transcription, DNA-templated;	black
VIT_218s0089g00050	.	.	COG4886	PREDICTED: uncharacterized protein LOC100261885 [Vitis vinifera]	GO:0009626|plant-type hypersensitive response;GO:0007165|signal transduction;	black
VIT_208s0007g05060	ABCB1; ATP-binding cassette, subfamily B (MDR/TAP), member 1 [EC:3.6.3.44]	K05658	COG1132	PREDICTED: ABC transporter B family member 1 [Vitis vinifera]	GO:0010541|acropetal auxin transport;GO:0043481|anthocyanin accumulation in tissues in response to UV light;GO:0010315|auxin efflux;GO:0060919|auxin influx;GO:0009926|auxin polar transport;GO:0009734|auxin-activated signaling pathway;GO:0010540|basipetal auxin transport;GO:0009640|photomorphogenesis;GO:0009958|positive gravitropism;GO:0008361|regulation of cell size;GO:0009733|response to auxin;G…	black
VIT_210s0042g00960	dnaJ; molecular chaperone DnaJ	K03686	COG1141	PREDICTED: uncharacterized protein LOC100247733 [Vitis vinifera]	GO:0006260|DNA replication;GO:0006457|protein folding;GO:0009408|response to heat;	black
VIT_211s0016g03350	EREBP; EREBP-like factor	K09286	.	PREDICTED: dehydration-responsive element-binding protein 3 [Vitis vinifera]	GO:0009873|ethylene-activated signaling pathway;GO:0045893|positive regulation of transcription, DNA-templated;GO:0006351|transcription, DNA-templated;	black
VIT_217s0000g01060	.	.	.	PREDICTED: uncharacterized protein LOC100266186 [Vitis vinifera]	.	black
VIT_204s0008g01880	CKX; cytokinin dehydrogenase [EC:1.5.99.12]	K00279	COG0277	PREDICTED: cytokinin dehydrogenase 7 [Vitis vinifera]	GO:0009823|cytokinin catabolic process;	black
VIT_216s0050g02320	SETX, ALS4; senataxin [EC:3.6.4.-]	K10706	COG1112	PREDICTED: uncharacterized protein LOC100244982 [Vitis vinifera]	GO:0009553|embryo sac development;GO:0010183|pollen tube guidance;GO:0009875|pollen-pistil interaction;	black
VIT_208s0032g01220	CPK; calcium-dependent protein kinase [EC:2.7.11.1]	K13412	.	PREDICTED: calcium-dependent protein kinase 1 [Vitis vinifera]	GO:0009738|abscisic acid-activated signaling pathway;GO:0035556|intracellular signal transduction;GO:0018105|peptidyl-serine phosphorylation;GO:0046777|protein autophosphorylation;GO:0006468|protein phosphorylation;	black
VIT_206s0009g01420	.	.	.	PREDICTED: xylogen-like protein 11 isoform X2 [Vitis vinifera]	GO:0042335|cuticle development;GO:0006869|lipid transport;	black
VIT_201s0011g06140	.	.	.	PREDICTED: U-box domain-containing protein 21-like [Vitis vinifera]	GO:0010200|response to chitin;	black
VIT_205s0124g00610	PSMD10; 26S proteasome non-ATPase regulatory subunit 10	K06694	.	PREDICTED: ankyrin repeat-containing protein At5g02620-like [Vitis vinifera]	.	black
VIT_209s0002g01590	.	.	COG5224	PREDICTED: nuclear transcription factor Y subunit A-3 isoform X1 [Vitis vinifera]	GO:0006351|transcription, DNA-templated;	black
VIT_215s0046g01560	.	.	.	PREDICTED: BAG family molecular chaperone regulator 6 isoform X1 [Vitis vinifera]	GO:0050832|defense response to fungus;GO:0012502|induction of programmed cell death;GO:0009408|response to heat;GO:0009644|response to high light intensity;GO:0042542|response to hydrogen peroxide;GO:0010228|vegetative to reproductive phase transition of meristem;	black
VIT_214s0083g00110	AOC; allene oxide cyclase [EC:5.3.99.6]	K10525	.	PREDICTED: allene oxide cyclase [Vitis vinifera]	GO:0009695|jasmonic acid biosynthetic process;	black
VIT_206s0080g00780	.	.	.	unnamed protein product [Vitis vinifera]	GO:0006351|transcription, DNA-templated;	black
VIT_216s0022g02015	.	.	.	hypothetical protein VITISV_008330 [Vitis vinifera]	.	black
VIT_212s0028g03350	.	.	.	PREDICTED: squamosa promoter-binding protein 1 isoform X2 [Vitis vinifera]	GO:0009908|flower development;GO:0006355|regulation of transcription, DNA-templated;GO:0010321|regulation of vegetative phase change;GO:0006351|transcription, DNA-templated;	black
VIT_203s0097g00470	.	.	COG5052	PREDICTED: HVA22-like protein a isoform X3 [Vitis vinifera]	GO:0042538|hyperosmotic salinity response;GO:0009737|response to abscisic acid;GO:0009409|response to cold;GO:0009414|response to water deprivation;	black
VIT_212s0059g02320	.	.	.	PREDICTED: uncharacterized protein LOC100253364 [Vitis vinifera]	.	black
VIT_212s0028g01160	TC.MATE, SLC47A, norM, mdtK, dinF; multidrug resistance protein, MATE family	K03327	COG0534	PREDICTED: protein TRANSPARENT TESTA 12-like [Vitis vinifera]	GO:0009813|flavonoid biosynthetic process;GO:1902600|hydrogen ion transmembrane transport;GO:0010231|maintenance of seed dormancy;GO:0010023|proanthocyanidin biosynthetic process;	black
VIT_204s0008g01100	.	.	COG2124	PREDICTED: cytochrome P450 711A1-like isoform X1 [Vitis vinifera]	GO:0009926|auxin polar transport;GO:0016117|carotenoid biosynthetic process;GO:0009963|positive regulation of flavonoid biosynthetic process;GO:0009934|regulation of meristem structural organization;GO:0010223|secondary shoot formation;	black
VIT_218s0001g12610	.	.	.	hypothetical protein VITISV_020771 [Vitis vinifera]	GO:0006351|transcription, DNA-templated;	black
VIT_207s0130g00370	.	.	.	PREDICTED: uncharacterized protein LOC100263151 [Vitis vinifera]	.	black
VIT_211s0016g03030	.	.	.	PREDICTED: protein IQ-DOMAIN 14 [Vitis vinifera]	.	black
VIT_213s0156g00245	.	.	.	PREDICTED: uncharacterized protein LOC100261320 [Vitis vinifera]	.	black
VIT_218s0086g00490	.	.	.	unnamed protein product [Vitis vinifera]	.	black
VIT_216s0022g01970	.	.	.	PREDICTED: anthocyanidin 3-O-glucosyltransferase 5-like [Vitis vinifera]	GO:0009718|anthocyanin-containing compound biosynthetic process;	black
VIT_208s0007g03660	.	.	COG2124	unnamed protein product [Vitis vinifera]	GO:0009611|response to wounding;	black
VIT_218s0089g01030	.	.	.	PREDICTED: ethylene-responsive transcription factor ERF023-like [Vitis vinifera]	GO:0009873|ethylene-activated signaling pathway;GO:0006351|transcription, DNA-templated;	black
VIT_210s0003g04050	.	.	.	PREDICTED: uncharacterized protein LOC100249766 [Vitis vinifera]	GO:0007015|actin filament organization;GO:0071483|cellular response to blue light;GO:0009904|chloroplast accumulation movement;GO:0009903|chloroplast avoidance movement;	black
VIT_205s0020g04840	.	.	.	unnamed protein product [Vitis vinifera]	GO:0016042|lipid catabolic process;	black
VIT_219s0014g02320	.	.	.	PREDICTED: uncharacterized protein LOC100264152 [Vitis vinifera]	GO:0006355|regulation of transcription, DNA-templated;GO:0048364|root development;GO:0006351|transcription, DNA-templated;	black
VIT_204s0008g00420	E2.7.1.-	K00924	COG0515	PREDICTED: receptor-like protein kinase 5 isoform X1 [Vitis vinifera]	GO:0009755|hormone-mediated signaling pathway;GO:0046777|protein autophosphorylation;GO:0007178|transmembrane receptor protein serine/threonine kinase signaling pathway;	black
VIT_216s0050g02330	SETX, ALS4; senataxin [EC:3.6.4.-]	K10706	COG1112	PREDICTED: uncharacterized protein LOC100267290 isoform X1 [Vitis vinifera]	GO:0009553|embryo sac development;GO:0010183|pollen tube guidance;GO:0009875|pollen-pistil interaction;	black
VIT_218s0072g00260	.	.	.	unnamed protein product [Vitis vinifera]	GO:0009873|ethylene-activated signaling pathway;GO:0045893|positive regulation of transcription, DNA-templated;GO:0048510|regulation of timing of transition from vegetative to reproductive phase;GO:0006351|transcription, DNA-templated;	black
VIT_212s0057g00950	.	.	.	PREDICTED: uncharacterized protein LOC100854493 [Vitis vinifera]	.	black
VIT_210s0003g05103	.	.	COG0515	PREDICTED: wall-associated receptor kinase 5-like [Vitis vinifera]	GO:0006182|cGMP biosynthetic process;GO:0006952|defense response;GO:0009755|hormone-mediated signaling pathway;GO:0046777|protein autophosphorylation;GO:0009617|response to bacterium;GO:0009620|response to fungus;GO:0009751|response to salicylic acid;GO:0007178|transmembrane receptor protein serine/threonine kinase signaling pathway;	black
VIT_214s0066g01300	.	.	.	PREDICTED: CASP-like protein 4A3 [Vitis vinifera]	GO:0055114|oxidation-reduction process;	black
VIT_212s0035g00020	.	.	.	PREDICTED: probable LRR receptor-like serine/threonine-protein kinase At4g08850 isoform X2 [Vitis vinifera]	.	black
VIT_208s0007g07550	.	.	COG5641	PREDICTED: GATA transcription factor 2-like [Vitis vinifera]	GO:0007623|circadian rhythm;GO:0045893|positive regulation of transcription, DNA-templated;GO:0009416|response to light stimulus;GO:0006351|transcription, DNA-templated;	black
VIT_210s0003g01830	NIP; aquaporin NIP	K09874	COG0580	PREDICTED: aquaporin NIP1-1 [Vitis vinifera]	GO:0015700|arsenite transport;GO:0009992|cellular water homeostasis;GO:0015793|glycerol transport;GO:0080170|hydrogen peroxide transmembrane transport;GO:0046685|response to arsenic-containing substance;GO:0006833|water transport;	black
VIT_216s0098g01280	.	.	COG0607	PREDICTED: rhodanese-like domain-containing protein 14, chloroplastic [Vitis vinifera]	.	black
VIT_218s0001g09390	.	.	COG0631	PREDICTED: probable protein phosphatase 2C 63 [Vitis vinifera]	GO:0006470|protein dephosphorylation;	black
VIT_214s0030g01040	E1.10.3.2; laccase [EC:1.10.3.2]	K05909	.	unnamed protein product [Vitis vinifera]	GO:0009809|lignin biosynthetic process;GO:0046274|lignin catabolic process;GO:0010023|proanthocyanidin biosynthetic process;GO:0046688|response to copper ion;	black
VIT_210s0003g02910	FLS2; LRR receptor-like serine/threonine-protein kinase FLS2 [EC:2.7.11.1]	K13420	.	hypothetical protein VITISV_031289 [Vitis vinifera]	GO:0052544|defense response by callose deposition in cell wall;GO:0042742|defense response to bacterium;GO:0016045|detection of bacterium;GO:0009755|hormone-mediated signaling pathway;GO:0046777|protein autophosphorylation;GO:0006898|receptor-mediated endocytosis;GO:0010359|regulation of anion channel activity;GO:0007178|transmembrane receptor protein serine/threonine kinase signaling pathway;	black
VIT_210s0003g04090	.	.	.	hypothetical protein VITISV_036630 [Vitis vinifera]	.	black
VIT_218s0001g02010	.	.	.	hypothetical protein VITISV_038144 [Vitis vinifera]	.	black
VIT_201s0010g03293	.	.	COG4886	PREDICTED: receptor-like protein 12 [Vitis vinifera]	.	black
VIT_203s0063g01050	LARP7; La-related protein 7	K15191	.	PREDICTED: la-related protein 6C isoform X1 [Vitis vinifera]	GO:0006355|regulation of transcription, DNA-templated;GO:0006396|RNA processing;GO:0006351|transcription, DNA-templated;	black
VIT_211s0118g00650	.	.	.	PREDICTED: uncharacterized protein LOC100249959 [Vitis vinifera]	.	black
VIT_211s0052g01120	.	.	.	PREDICTED: zinc finger protein 2 [Vitis vinifera]	GO:0006355|regulation of transcription, DNA-templated;	black
VIT_207s0141g00470	.	.	.	unnamed protein product [Vitis vinifera]	.	black
VIT_210s0003g01410	.	.	.	CBL-interacting protein kinase 16 [Vitis vinifera]	GO:0007165|signal transduction;	black
VIT_201s0011g02880	.	.	COG0531	PREDICTED: cationic amino acid transporter 8, vacuolar-like [Vitis vinifera]	.	black
VIT_218s0001g04910	SULTR1; sulfate transporter 1, high-affinity	K17470	COG0659	PREDICTED: sulfate transporter isoform X1 [Vitis vinifera]	.	black
VIT_201s0011g03500	.	.	COG2040	PREDICTED: homocysteine S-methyltransferase 1 [Vitis vinifera]	GO:0009086|methionine biosynthetic process;GO:0032259|methylation;	black
VIT_217s0000g01630	.	.	COG5126	PREDICTED: putative calcium-binding protein CML19 [Vitis vinifera]	.	black
VIT_203s0038g01380	TIP; aquaporin TIP	K09873	.	PREDICTED: uncharacterized protein LOC100257186 [Vitis vinifera]	GO:0009992|cellular water homeostasis;GO:0015793|glycerol transport;GO:0034220|ion transmembrane transport;GO:0006833|water transport;	black
VIT_210s0003g01310	.	.	.	PREDICTED: uncharacterized protein LOC100265230 [Vitis vinifera]	.	black
VIT_214s0006g02550	.	.	.	PREDICTED: non-specific lipid-transfer protein 2 [Vitis vinifera]	GO:0006810|transport;	black
VIT_210s0092g00250	.	.	COG1501	unnamed protein product [Vitis vinifera]	.	black
VIT_218s0041g00280	.	.	.	PREDICTED: uncharacterized protein LOC100252816 isoform X1 [Vitis vinifera]	GO:0030154|cell differentiation;GO:0007275|multicellular organismal development;GO:0007283|spermatogenesis;	black
VIT_201s0011g04990	groES, HSPE1; chaperonin GroES	K04078	COG0234	PREDICTED: 10 kDa chaperonin [Vitis vinifera]	GO:0006457|protein folding;GO:0009408|response to heat;	black
VIT_216s0039g02290	.	.	.	unnamed protein product [Vitis vinifera]	.	black
VIT_217s0000g09790	.	.	.	PREDICTED: BTB/POZ and TAZ domain-containing protein 1-like [Vitis vinifera]	GO:0009553|embryo sac development;GO:0009555|pollen development;GO:0016567|protein ubiquitination;GO:0006355|regulation of transcription, DNA-templated;GO:0009733|response to auxin;GO:0042542|response to hydrogen peroxide;GO:0009751|response to salicylic acid;	black
VIT_218s0117g00140	.	.	.	PREDICTED: uncharacterized protein LOC100855073 isoform X1 [Vitis vinifera]	GO:0006355|regulation of transcription, DNA-templated;	black
VIT_204s0023g00470	WRKY2; WRKY transcription factor 2	K18835	.	PREDICTED: probable WRKY transcription factor 20 isoform X1 [Vitis vinifera]	GO:0030010|establishment of cell polarity;GO:0009942|longitudinal axis specification;GO:0009555|pollen development;GO:0006355|regulation of transcription, DNA-templated;GO:0006351|transcription, DNA-templated;	black
VIT_205s0102g00600	.	.	.	unnamed protein product [Vitis vinifera]	.	black
VIT_210s0071g00150	.	.	COG4886	PREDICTED: probable disease resistance protein At5g66900 [Vitis vinifera]	GO:0006952|defense response;	black
VIT_219s0027g00320	.	.	.	PREDICTED: putative F-box protein At1g32420 [Vitis vinifera]	.	black
VIT_205s0020g04820	.	.	.	PREDICTED: uncharacterized protein LOC100264865 isoform X1 [Vitis vinifera]	.	black
VIT_218s0001g14690	.	.	COG0515	PREDICTED: receptor-like serine/threonine-protein kinase At3g01300 [Vitis vinifera]	GO:0009755|hormone-mediated signaling pathway;GO:0046777|protein autophosphorylation;GO:0009620|response to fungus;GO:0009611|response to wounding;GO:0007178|transmembrane receptor protein serine/threonine kinase signaling pathway;	black
VIT_204s0008g05430	RDR, RDRP; RNA-dependent RNA polymerase [EC:2.7.7.48]	K11699	.	PREDICTED: RNA-dependent RNA polymerase 6 [Vitis vinifera]	GO:0048440|carpel development;GO:0051607|defense response to virus;GO:0031047|gene silencing by RNA;GO:0048467|gynoecium development;GO:0048366|leaf development;GO:0030422|production of siRNA involved in RNA interference;GO:0010267|production of ta-siRNAs involved in RNA interference;GO:0048544|recognition of pollen;GO:0016246|RNA interference;GO:0001172|transcription, RNA-templated;GO:0009616|vi…	black
VIT_209s0002g00370	.	.	.	PREDICTED: uncharacterized protein LOC100258290 [Vitis vinifera]	.	black
VIT_216s0013g00410	.	.	.	PREDICTED: uncharacterized protein LOC104882052 [Vitis vinifera]	.	black
VIT_219s0140g00230	.	.	.	.	.	black
VIT_206s0004g07520	FBXL2_20; F-box and leucine-rich repeat protein 2/20	K10268	.	unnamed protein product [Vitis vinifera]	.	black
VIT_202s0241g00050	.	.	.	PREDICTED: uncharacterized protein LOC100253287 isoform X2 [Vitis vinifera]	.	black
VIT_205s0020g03130	.	.	.	hypothetical protein VITISV_025412 [Vitis vinifera]	GO:0055114|oxidation-reduction process;	black
VIT_218s0001g11320	GA3, CYP701; ent-kaurene oxidase [EC:1.14.13.78]	K04122	COG2124	PREDICTED: ent-kaurene oxidase, chloroplastic [Vitis vinifera]	GO:0010241|ent-kaurene oxidation to kaurenoic acid;GO:0009740|gibberellic acid mediated signaling pathway;GO:0009686|gibberellin biosynthetic process;	black
VIT_210s0116g01880	TC.MATE, SLC47A, norM, mdtK, dinF; multidrug resistance protein, MATE family	K03327	COG0534	PREDICTED: protein TRANSPARENT TESTA 12 [Vitis vinifera]	GO:0009813|flavonoid biosynthetic process;GO:1902600|hydrogen ion transmembrane transport;GO:0010231|maintenance of seed dormancy;GO:0010023|proanthocyanidin biosynthetic process;	black
VIT_218s0072g00820	.	.	.	PREDICTED: F-box protein SKIP2-like [Vitis vinifera]	GO:0016567|protein ubiquitination;	black
VIT_211s0065g00030	.	.	COG1657	PREDICTED: lupeol synthase isoform X1 [Vitis vinifera]	GO:0019745|pentacyclic triterpenoid biosynthetic process;	black
VIT_206s0004g04640	.	.	.	unnamed protein product [Vitis vinifera]	.	black
VIT_208s0007g02260	.	.	COG2755	PREDICTED: GDSL esterase/lipase CPRD49 [Vitis vinifera]	GO:0016042|lipid catabolic process;	black
VIT_205s0049g01960	.	.	.	PREDICTED: uncharacterized protein LOC100256206 [Vitis vinifera]	.	black
VIT_214s0030g00990	.	.	COG4886	unnamed protein product [Vitis vinifera]	GO:0006952|defense response;	black
VIT_207s0129g00760	.	.	COG2124	PREDICTED: isoflavone 2'-hydroxylase [Vitis vinifera]	.	black
VIT_205s0049g01750	ARPC2; actin related protein 2/3 complex, subunit 2	K05758	.	PREDICTED: uncharacterized protein LOC104879302 [Vitis vinifera]	GO:0034314|Arp2/3 complex-mediated actin nucleation;	black
VIT_203s0088g00060	.	.	.	PREDICTED: eugenol synthase 1-like [Vitis vinifera]	GO:0009699|phenylpropanoid biosynthetic process;	black
VIT_208s0007g00130	.	.	.	PREDICTED: heat shock cognate 70 kDa protein 2 [Vitis vinifera]	.	black
VIT_205s0094g01250	.	.	COG2130	hypothetical protein VITISV_035663 [Vitis vinifera]	.	black
VIT_207s0104g01730	kup; KUP system potassium uptake protein	K03549	COG3158	KUP1 [Vitis vinifera]	.	black
VIT_200s1428g00020	.	.	.	hypothetical protein VITISV_001200 [Vitis vinifera]	.	black
VIT_209s0002g00450	.	.	COG1404	PREDICTED: subtilisin-like protease [Vitis vinifera]	GO:0080001|mucilage extrusion from seed coat;GO:0048359|mucilage metabolic process involved in seed coat development;GO:0010214|seed coat development;	black
VIT_210s0003g01980	.	.	COG0515	unnamed protein product [Vitis vinifera]	.	black
VIT_218s0001g08430	E2.6.1.42, ilvE; branched-chain amino acid aminotransferase [EC:2.6.1.42]	K00826	COG0115	PREDICTED: branched-chain-amino-acid aminotransferase 2, chloroplastic isoform X1 [Vitis vinifera]	GO:0009097|isoleucine biosynthetic process;GO:0009098|leucine biosynthetic process;GO:0071669|plant-type cell wall organization or biogenesis;GO:0009099|valine biosynthetic process;	black
VIT_210s0003g05122	.	.	.	PREDICTED: wall-associated receptor kinase 2-like [Vitis vinifera]	GO:0009992|cellular water homeostasis;GO:0009755|hormone-mediated signaling pathway;GO:0009311|oligosaccharide metabolic process;GO:0046777|protein autophosphorylation;GO:0009751|response to salicylic acid;GO:0007178|transmembrane receptor protein serine/threonine kinase signaling pathway;GO:0009826|unidimensional cell growth;	black
VIT_203s0038g00670	ALDO; fructose-bisphosphate aldolase, class I [EC:4.1.2.13]	K01623	COG3588	PREDICTED: fructose-bisphosphate aldolase 1, chloroplastic [Vitis vinifera]	GO:0006096|glycolytic process;	black
VIT_216s0022g01740	.	.	.	hypothetical protein VITISV_034344 [Vitis vinifera]	.	black
VIT_208s0007g05880	.	.	.	PREDICTED: protein EARLY RESPONSIVE TO DEHYDRATION 15 [Vitis vinifera]	GO:0009617|response to bacterium;GO:0009644|response to high light intensity;GO:0009414|response to water deprivation;	black
VIT_200s0335g00010	.	.	.	PREDICTED: TMV resistance protein N-like, partial [Vitis vinifera]	GO:0009626|plant-type hypersensitive response;GO:0007165|signal transduction;	black
VIT_203s0038g03410	.	.	.	PREDICTED: putative NAC domain-containing protein 94 [Vitis vinifera]	GO:0006355|regulation of transcription, DNA-templated;GO:0006351|transcription, DNA-templated;	black
VIT_208s0040g01040	SCPL-II; serine carboxypeptidase-like clade II [EC:3.4.16.-]	K16297	COG2939	unnamed protein product [Vitis vinifera]	.	black
VIT_219s0015g01150	KIFC2_3; kinesin family member C2/C3	K10406	COG5059	unnamed protein product [Vitis vinifera]	GO:0009060|aerobic respiration;GO:0007018|microtubule-based movement;GO:0009845|seed germination;	black
VIT_216s0100g00740	.	.	.	PREDICTED: uncharacterized protein LOC100241934 [Vitis vinifera]	.	black
VIT_216s0013g01050	.	.	.	PREDICTED: ethylene-responsive transcription factor 5 [Vitis vinifera]	GO:0006952|defense response;GO:0009873|ethylene-activated signaling pathway;GO:0006351|transcription, DNA-templated;	black
VIT_210s0003g00420	K14486, ARF; auxin response factor	K14486	.	PREDICTED: auxin response factor 3 [Vitis vinifera]	GO:0010158|abaxial cell fate specification;GO:0009850|auxin metabolic process;GO:0009734|auxin-activated signaling pathway;GO:0010582|floral meristem determinacy;GO:0009733|response to auxin;GO:0006351|transcription, DNA-templated;GO:0010050|vegetative phase change;	black
VIT_205s0102g00190	.	.	.	.	.	black
VIT_208s0040g01130	SCPL-II; serine carboxypeptidase-like clade II [EC:3.4.16.-]	K16297	COG2939	PREDICTED: serine carboxypeptidase-like 45 [Vitis vinifera]	.	black
VIT_210s0003g01960	.	.	COG0515	PREDICTED: probable LRR receptor-like serine/threonine-protein kinase At1g07650 isoform X1 [Vitis vinifera]	.	black
VIT_214s0083g01030	K09264; MADS-box transcription factor, plant	K09264	COG5068	PREDICTED: FUL-like protein isoform X1 [Vitis vinifera]	GO:0006351|transcription, DNA-templated;	black
VIT_206s0004g01680	.	.	.	PREDICTED: uncharacterized protein LOC100265521 [Vitis vinifera]	.	black
VIT_210s0116g00590	.	.	COG4677	PREDICTED: pectinesterase [Vitis vinifera]	GO:0042545|cell wall modification;GO:0009835|fruit ripening;GO:0045490|pectin catabolic process;	black
VIT_208s0007g03630	.	.	.	unnamed protein product [Vitis vinifera]	.	black
VIT_207s0031g03220	.	.	.	PREDICTED: patellin-3-like [Vitis vinifera]	GO:0007049|cell cycle;GO:0051301|cell division;GO:0006810|transport;	black
VIT_205s0049g02080	.	.	.	PREDICTED: uncharacterized protein LOC100244274 [Vitis vinifera]	.	black
VIT_215s0021g02300	.	.	.	unnamed protein product [Vitis vinifera]	GO:0048653|anther development;GO:0030154|cell differentiation;GO:0009554|megasporogenesis;GO:0009556|microsporogenesis;GO:0006355|regulation of transcription, DNA-templated;GO:0006351|transcription, DNA-templated;	black
VIT_203s0088g00810	.	.	COG2340	PREDICTED: pathogenesis-related protein 1 [Vitis vinifera]	GO:0006952|defense response;GO:0009607|response to biotic stimulus;	black
VIT_210s0003g00560	.	.	.	PREDICTED: WUSCHEL-related homeobox 9-like [Vitis vinifera]	GO:0009793|embryo development ending in seed dormancy;GO:0008284|positive regulation of cell proliferation;GO:0010075|regulation of meristem growth;GO:0006351|transcription, DNA-templated;	black
VIT_217s0000g08590	.	.	.	PREDICTED: uncharacterized protein LOC100245004 isoform X1 [Vitis vinifera]	.	black
VIT_206s0004g04080	.	.	COG0807	PREDICTED: monofunctional riboflavin biosynthesis protein RIBA 3, chloroplastic [Vitis vinifera]	GO:0009231|riboflavin biosynthetic process;	black
VIT_203s0091g01140	.	.	.	PREDICTED: uncharacterized protein LOC100259955 [Vitis vinifera]	GO:0006511|ubiquitin-dependent protein catabolic process;	black
VIT_217s0000g08900	.	.	COG4886	PREDICTED: probable LRR receptor-like serine/threonine-protein kinase At4g26540 [Vitis vinifera]	.	black
VIT_203s0038g02400	.	.	COG0515	hypothetical protein VITISV_026641 [Vitis vinifera]	GO:0009755|hormone-mediated signaling pathway;GO:0046777|protein autophosphorylation;GO:0007178|transmembrane receptor protein serine/threonine kinase signaling pathway;	black
VIT_208s0040g00440	folA; dihydrofolate reductase [EC:1.5.1.3]	K00287	.	PREDICTED: dihydrofolate reductase [Vitis vinifera]	GO:0046452|dihydrofolate metabolic process;GO:0006545|glycine biosynthetic process;GO:0009165|nucleotide biosynthetic process;GO:0006730|one-carbon metabolic process;GO:0046654|tetrahydrofolate biosynthetic process;	black
VIT_207s0031g02590	.	.	COG1874	unnamed protein product [Vitis vinifera]	GO:0005975|carbohydrate metabolic process;GO:0048354|mucilage biosynthetic process involved in seed coat development;GO:0009827|plant-type cell wall modification;	black
VIT_214s0066g02320	ABCB1; ATP-binding cassette, subfamily B (MDR/TAP), member 1 [EC:3.6.3.44]	K05658	COG1132	PREDICTED: ABC transporter B family member 15-like isoform X1 [Vitis vinifera]	GO:0010541|acropetal auxin transport;GO:0010315|auxin efflux;GO:0010540|basipetal auxin transport;GO:0055085|transmembrane transport;	black
VIT_203s0038g02930	WDR42A; WD repeat-containing protein 42A	K11804	.	PREDICTED: hippocampus abundant transcript-like protein 1 [Vitis vinifera]	GO:0016567|protein ubiquitination;	black
VIT_217s0000g05000	.	.	COG5068	PREDICTED: MADS-box protein CMB1 isoform X2 [Vitis vinifera]	GO:0006351|transcription, DNA-templated;	black
VIT_214s0128g00410	.	.	.	PREDICTED: cyclin-P3-1 [Vitis vinifera]	GO:0007049|cell cycle;GO:0051301|cell division;GO:0000079|regulation of cyclin-dependent protein serine/threonine kinase activity;	black
VIT_219s0093g00510	HAO; (S)-2-hydroxy-acid oxidase [EC:1.1.3.15]	K11517	COG1304	PREDICTED: peroxisomal (S)-2-hydroxy-acid oxidase GLO1 isoform X1 [Vitis vinifera]	GO:0042742|defense response to bacterium;GO:0050665|hydrogen peroxide biosynthetic process;GO:0009854|oxidative photosynthetic carbon pathway;GO:0009735|response to cytokinin;	black
VIT_217s0053g00405	.	.	.	PREDICTED: G-type lectin S-receptor-like serine/threonine-protein kinase CES101 [Vitis vinifera]	GO:0009755|hormone-mediated signaling pathway;GO:0045087|innate immune response;GO:0046777|protein autophosphorylation;GO:0009620|response to fungus;GO:0007178|transmembrane receptor protein serine/threonine kinase signaling pathway;	black
VIT_217s0000g04210	.	.	.	PREDICTED: oleosin 18.2 kDa [Vitis vinifera]	.	black
VIT_212s0057g00420	.	.	.	PREDICTED: cytochrome b561 and DOMON domain-containing protein At5g35735 [Vitis vinifera]	GO:0055114|oxidation-reduction process;	black
VIT_200s0590g00010	ccmE; cytochrome c-type biogenesis protein CcmE	K02197	COG2332	PREDICTED: uncharacterized protein LOC100266094 [Vitis vinifera]	GO:0017004|cytochrome complex assembly;GO:0017003|protein-heme linkage;	black
VIT_214s0006g02600	.	.	.	PREDICTED: probable serine/threonine-protein kinase At1g18390 isoform X3 [Vitis vinifera]	GO:0071215|cellular response to abscisic acid stimulus;GO:0042631|cellular response to water deprivation;GO:0009755|hormone-mediated signaling pathway;GO:0048573|photoperiodism, flowering;GO:0046777|protein autophosphorylation;GO:0007178|transmembrane receptor protein serine/threonine kinase signaling pathway;	black
VIT_200s0753g00010	.	.	.	PREDICTED: acrosin-like [Vitis vinifera]	.	black
VIT_208s0040g01690	.	.	COG0459	PREDICTED: T-complex protein 1 subunit epsilon-like [Vitis vinifera]	GO:0006457|protein folding;	black
VIT_201s0011g03400	.	.	COG3104	PREDICTED: protein NRT1/ PTR FAMILY 3.1 [Vitis vinifera]	GO:0042128|nitrate assimilation;	black
VIT_215s0021g02110	.	.	.	PREDICTED: ethylene-responsive transcription factor ERF038-like [Vitis vinifera]	GO:0009873|ethylene-activated signaling pathway;GO:0006351|transcription, DNA-templated;	black
VIT_214s0066g02470	.	.	.	PREDICTED: uncharacterized protein LOC100267969 [Vitis vinifera]	.	black
VIT_216s0098g00600	.	.	.	PREDICTED: MAP7 domain-containing protein 1-like [Vitis vinifera]	.	black
VIT_211s0052g01270	E2.4.1.207; xyloglucan:xyloglucosyl transferase [EC:2.4.1.207]	K08235	COG2273	PREDICTED: probable xyloglucan endotransglucosylase/hydrolase protein 23 [Vitis vinifera]	GO:0042546|cell wall biogenesis;GO:0071555|cell wall organization;GO:0010411|xyloglucan metabolic process;	black
VIT_207s0104g00840	.	.	COG0515	PREDICTED: probable LRR receptor-like serine/threonine-protein kinase RKF3 [Vitis vinifera]	GO:0009755|hormone-mediated signaling pathway;GO:0046777|protein autophosphorylation;GO:0023014|signal transduction by protein phosphorylation;GO:0007178|transmembrane receptor protein serine/threonine kinase signaling pathway;	black
VIT_201s0011g04980	SULTR3; sulfate transporter 3	K17471	COG0659	PREDICTED: probable sulfate transporter 3.3 [Vitis vinifera]	.	black
VIT_215s0107g00270	.	.	COG0668	PREDICTED: mechanosensitive ion channel protein 10 [Vitis vinifera]	GO:0006820|anion transport;GO:0050982|detection of mechanical stimulus;GO:0034220|ion transmembrane transport;GO:0010150|leaf senescence;GO:0097468|programmed cell death in response to reactive oxygen species;	black
VIT_210s0003g00130	.	.	.	PREDICTED: ethylene-responsive transcription factor 12 [Vitis vinifera]	GO:0006952|defense response;GO:0009873|ethylene-activated signaling pathway;GO:0006351|transcription, DNA-templated;	black
VIT_201s0011g02630	.	.	.	PREDICTED: uncharacterized protein LOC104878924 [Vitis vinifera]	.	black
VIT_215s0021g01880	HD-ZIP; homeobox-leucine zipper protein	K09338	.	PREDICTED: homeobox-leucine zipper protein HAT4-like [Vitis vinifera]	GO:0008283|cell proliferation;GO:0045892|negative regulation of transcription, DNA-templated;GO:0010017|red or far-red light signaling pathway;GO:0009585|red, far-red light phototransduction;GO:0009733|response to auxin;GO:0009735|response to cytokinin;GO:0010218|response to far red light;GO:0048364|root development;GO:0009641|shade avoidance;GO:0010016|shoot system morphogenesis;GO:0006351|trans…	black
VIT_208s0058g00640	.	.	.	unnamed protein product [Vitis vinifera]	GO:0007049|cell cycle;GO:0051301|cell division;GO:0006810|transport;	black
VIT_212s0028g01000	.	.	.	PREDICTED: transmembrane protein 56-B isoform X1 [Vitis vinifera]	.	black
VIT_218s0001g05020	.	.	.	PREDICTED: uncharacterized protein LOC100252409 [Vitis vinifera]	.	black
VIT_211s0016g04050	.	.	.	unnamed protein product [Vitis vinifera]	.	black
VIT_213s0064g00830	.	.	.	PREDICTED: putative disease resistance protein RGA3 [Vitis vinifera]	GO:0006952|defense response;	black
VIT_201s0011g03180	.	.	COG0814	PREDICTED: lysine histidine transporter-like 6 [Vitis vinifera]	GO:0006865|amino acid transport;	black
VIT_212s0055g01110	LHCB6; light-harvesting complex II chlorophyll a/b binding protein 6	K08917	.	PREDICTED: chlorophyll a-b binding protein CP24 10A, chloroplastic [Vitis vinifera]	GO:0009765|photosynthesis, light harvesting;GO:0018298|protein-chromophore linkage;	black
VIT_204s0008g04510	.	.	.	PREDICTED: potassium channel KAT3 isoform X1 [Vitis vinifera]	GO:0010163|high-affinity potassium ion import;GO:0042391|regulation of membrane potential;GO:0009624|response to nematode;	black
VIT_215s0048g00680	.	.	COG0515	PREDICTED: protein NSP-INTERACTING KINASE 3 [Vitis vinifera]	GO:0006952|defense response;GO:0016032|viral process;	black
VIT_217s0000g03960	.	.	.	PREDICTED: protein PLANT CADMIUM RESISTANCE 6 [Vitis vinifera]	.	black
VIT_202s0025g01240	.	.	.	unnamed protein product [Vitis vinifera]	.	black
VIT_200s0333g00060	.	.	.	unnamed protein product [Vitis vinifera]	.	black
VIT_203s0091g00310	GH3; auxin responsive GH3 gene family	K14487	.	Chain A, Crystal Structure Of An Indole-3-acetic Acid Amido Synthase From Vitis Vinifera Involved In Auxin Homeostasis	GO:0009733|response to auxin;	black
VIT_213s0019g04050	.	.	.	PREDICTED: tetraspanin-6 [Vitis vinifera]	.	black
VIT_215s0048g02300	.	.	.	PREDICTED: NAC domain-containing protein 2-like [Vitis vinifera]	GO:0090603|sieve element differentiation;GO:0090602|sieve element enucleation;GO:0006351|transcription, DNA-templated;	black
VIT_209s0002g05850	.	.	.	PREDICTED: probable disease resistance protein At1g12280 [Vitis vinifera]	GO:0006952|defense response;	black
VIT_201s0010g03540	PRC1; protein regulator of cytokinesis 1	K16732	.	PREDICTED: 65-kDa microtubule-associated protein 8 [Vitis vinifera]	GO:0000910|cytokinesis;GO:0000226|microtubule cytoskeleton organization;GO:0007067|mitotic nuclear division;	black
VIT_202s0154g00010	SAUR; SAUR family protein	K14488	.	PREDICTED: auxin-induced protein X10A [Vitis vinifera]	GO:0009734|auxin-activated signaling pathway;	black
VIT_204s0008g01550	HSP20; HSP20 family protein	K13993	COG0071	PREDICTED: 17.3 kDa class II heat shock protein [Vitis vinifera]	.	black
VIT_201s0011g02520	.	.	COG5409	PREDICTED: phosphate transporter PHO1 homolog 1 [Vitis vinifera]	GO:0016036|cellular response to phosphate starvation;GO:0035435|phosphate ion transmembrane transport;GO:0006817|phosphate ion transport;	black
VIT_200s0373g00020	.	.	COG0515	PREDICTED: LRR receptor-like serine/threonine-protein kinase HSL2 [Vitis vinifera]	GO:0009755|hormone-mediated signaling pathway;GO:0010102|lateral root morphogenesis;GO:0046777|protein autophosphorylation;GO:0010468|regulation of gene expression;	black
VIT_215s0046g03210	.	.	.	unnamed protein product [Vitis vinifera]	GO:0006952|defense response;	black
VIT_214s0108g01210	.	.	COG5594	PREDICTED: CSC1-like protein HYP1 isoform X1 [Vitis vinifera]	GO:0006811|ion transport;	black
VIT_218s0001g11360	.	.	.	PREDICTED: B3 domain-containing protein Os01g0723500-like isoform X1 [Vitis vinifera]	GO:0006355|regulation of transcription, DNA-templated;GO:0006351|transcription, DNA-templated;	black
VIT_200s0218g00190	.	.	.	PREDICTED: LOW QUALITY PROTEIN: putative UDP-rhamnose:rhamnosyltransferase 1 [Vitis vinifera]	.	black
VIT_201s0011g05310	.	.	.	unnamed protein product [Vitis vinifera]	.	black
VIT_214s0006g02570	.	.	.	unnamed protein product [Vitis vinifera]	GO:0006810|transport;	black
VIT_217s0000g08870	.	.	.	PREDICTED: uncharacterized protein LOC100246848 [Vitis vinifera]	.	black
VIT_216s0013g00070	.	.	.	PREDICTED: probable non-specific lipid-transfer protein AKCS9 [Vitis vinifera]	.	black
VIT_205s0020g04390	E3.6.3.8; Ca2+-transporting ATPase [EC:3.6.3.8]	K01537	.	PREDICTED: putative calcium-transporting ATPase 13, plasma membrane-type [Vitis vinifera]	.	black
VIT_214s0108g00810	.	.	.	PREDICTED: mini zinc finger protein 2-like [Vitis vinifera]	GO:0007275|multicellular organismal development;GO:0006355|regulation of transcription, DNA-templated;GO:0006351|transcription, DNA-templated;	black
VIT_205s0029g00960	.	.	.	hypothetical protein VITISV_017886 [Vitis vinifera]	GO:0009755|hormone-mediated signaling pathway;GO:0046777|protein autophosphorylation;	black
VIT_217s0000g01230	.	.	COG5068	PREDICTED: truncated transcription factor CAULIFLOWER A-like isoform X3 [Vitis vinifera]	GO:0009908|flower development;GO:0010077|maintenance of inflorescence meristem identity;GO:0009911|positive regulation of flower development;GO:0045893|positive regulation of transcription, DNA-templated;GO:0000060|protein import into nucleus, translocation;GO:0009409|response to cold;GO:0009739|response to gibberellin;GO:0006351|transcription, DNA-templated;	black
VIT_216s0039g02050	PSMD13, RPN9; 26S proteasome regulatory subunit N9	K03039	.	unnamed protein product [Vitis vinifera]	.	black
VIT_215s0024g00400	.	.	COG4886	PREDICTED: putative disease resistance protein RGA3 isoform X1 [Vitis vinifera]	GO:0006952|defense response;	black
VIT_209s0002g03560	.	.	.	unnamed protein product [Vitis vinifera]	GO:0006810|transport;	black
VIT_219s0015g00130	cysE; serine O-acetyltransferase [EC:2.3.1.30]	K00640	COG1045	PREDICTED: serine acetyltransferase 1, chloroplastic [Vitis vinifera]	GO:0009970|cellular response to sulfate starvation;GO:0006535|cysteine biosynthetic process from serine;GO:0009409|response to cold;	black
VIT_213s0067g03260	PHO84; MFS transporter, PHS family, inorganic phosphate transporter	K08176	.	PREDICTED: probable inorganic phosphate transporter 1-3 [Vitis vinifera]	GO:0035435|phosphate ion transmembrane transport;GO:0006817|phosphate ion transport;GO:0055085|transmembrane transport;	black
VIT_207s0129g00350	.	.	.	PREDICTED: uncharacterized protein LOC100257838 [Vitis vinifera]	.	black
VIT_201s0010g00760	.	.	.	unnamed protein product [Vitis vinifera]	.	black
VIT_216s0098g01150	.	.	.	PREDICTED: auxin-induced protein X15 [Vitis vinifera]	GO:0009733|response to auxin;	black
VIT_216s0022g02200	.	.	COG1404	PREDICTED: subtilisin-like protease [Vitis vinifera]	GO:0080001|mucilage extrusion from seed coat;GO:0048359|mucilage metabolic process involved in seed coat development;GO:0010214|seed coat development;	black
VIT_216s0013g00080	NARS, asnS; asparaginyl-tRNA synthetase [EC:6.1.1.22]	K01893	COG0017	hypothetical protein VITISV_034603 [Vitis vinifera]	GO:0006421|asparaginyl-tRNA aminoacylation;GO:0009793|embryo development ending in seed dormancy;GO:0046686|response to cadmium ion;	black
VIT_201s0026g00720	.	.	.	unnamed protein product [Vitis vinifera]	.	black
VIT_213s0019g02940	.	.	.	PREDICTED: 7-deoxyloganetic acid glucosyltransferase [Vitis vinifera]	GO:1900994|(-)-secologanin biosynthetic process;	black
VIT_207s0005g04380	IAA; auxin-responsive protein IAA	K14484	.	PREDICTED: auxin-responsive protein IAA11 isoform X1 [Vitis vinifera]	GO:0009734|auxin-activated signaling pathway;GO:0009880|embryonic pattern specification;GO:0045892|negative regulation of transcription, DNA-templated;GO:0048364|root development;GO:0006351|transcription, DNA-templated;GO:0010051|xylem and phloem pattern formation;	black
VIT_204s0023g00640	.	.	.	hypothetical protein VITISV_027552 [Vitis vinifera]	.	black
VIT_203s0063g00460	.	.	.	PREDICTED: ethylene-responsive transcription factor ERF109 [Vitis vinifera]	GO:0051301|cell division;GO:0050832|defense response to fungus;GO:0009873|ethylene-activated signaling pathway;GO:0010200|response to chitin;GO:0006351|transcription, DNA-templated;GO:0001944|vasculature development;	black
VIT_202s0012g00470	.	.	.	PREDICTED: protein N-lysine methyltransferase METTL21A-like isoform X1 [Vitis vinifera]	.	black
VIT_202s0025g02970	.	.	COG3491	PREDICTED: flavonol synthase/flavanone 3-hydroxylase [Vitis vinifera]	GO:0009813|flavonoid biosynthetic process;	black
VIT_205s0020g04220	E3.6.3.8; Ca2+-transporting ATPase [EC:3.6.3.8]	K01537	.	PREDICTED: putative calcium-transporting ATPase 13, plasma membrane-type [Vitis vinifera]	.	black
VIT_209s0002g05710	TC.AAA; ATP:ADP antiporter, AAA family	K03301	COG3202	PREDICTED: plastidic ATP/ADP-transporter [Vitis vinifera]	.	black
VIT_200s0323g00060	.	.	.	PREDICTED: 21 kDa protein-like [Vitis vinifera]	.	black
VIT_218s0001g11470	.	.	COG2124	PREDICTED: cytochrome P450 82A3-like [Vitis vinifera]	.	black
VIT_202s0033g01000	.	.	.	PREDICTED: methanol O-anthraniloyltransferase isoform X1 [Vitis vinifera]	.	black
VIT_209s0002g05065	.	.	.	PREDICTED: probable disease resistance protein At1g12280 [Vitis vinifera]	GO:0006952|defense response;	black
VIT_204s0023g00770	.	.	.	PREDICTED: uncharacterized protein LOC100244442 [Vitis vinifera]	.	black
VIT_207s0104g00470	.	.	.	PREDICTED: protein FANTASTIC FOUR 3-like [Vitis vinifera]	GO:0010075|regulation of meristem growth;	black
VIT_217s0000g06780	.	.	COG2072	unnamed protein product [Vitis vinifera]	.	black
VIT_201s0127g00720	.	.	COG0288	PREDICTED: carbonic anhydrase 2 isoform X1 [Vitis vinifera]	GO:0015976|carbon utilization;	black
VIT_204s0044g01345	PEN2; presenilin enhancer 2	K06170	.	PREDICTED: probable gamma-secretase subunit PEN-2 [Vitis vinifera]	GO:0007219|Notch signaling pathway;	black
VIT_211s0052g01190	E2.4.1.207; xyloglucan:xyloglucosyl transferase [EC:2.4.1.207]	K08235	COG2273	PREDICTED: probable xyloglucan endotransglucosylase/hydrolase protein 23 [Vitis vinifera]	GO:0042546|cell wall biogenesis;GO:0071555|cell wall organization;GO:0010411|xyloglucan metabolic process;	black
VIT_216s0098g00330	.	.	.	PREDICTED: probable plastid-lipid-associated protein 14, chloroplastic [Vitis vinifera]	.	black
VIT_200s0253g00140	.	.	.	PREDICTED: salicylic acid-binding protein 2 [Vitis vinifera]	GO:0008152|metabolic process;GO:0009862|systemic acquired resistance, salicylic acid mediated signaling pathway;	black
VIT_219s0014g02120	.	.	.	PREDICTED: uncharacterized protein LOC100245332 [Vitis vinifera]	.	black
VIT_218s0041g02200	.	.	.	unnamed protein product [Vitis vinifera]	.	black
VIT_208s0007g07600	.	.	COG0469	PREDICTED: pyruvate kinase, cytosolic isozyme [Vitis vinifera]	GO:0006096|glycolytic process;	black
VIT_213s0047g00110	.	.	.	PREDICTED: uncharacterized protein OsI_027940-like isoform X1 [Vitis vinifera]	.	black
VIT_206s0061g00970	PRCP; lysosomal Pro-X carboxypeptidase [EC:3.4.16.2]	K01285	.	unnamed protein product [Vitis vinifera]	GO:0060055|angiogenesis involved in wound healing;GO:0007596|blood coagulation;GO:0007597|blood coagulation, intrinsic pathway;GO:0097009|energy homeostasis;GO:0042593|glucose homeostasis;GO:0003085|negative regulation of systemic arterial blood pressure;GO:0002353|plasma kallikrein-kinin cascade;GO:2000377|regulation of reactive oxygen species metabolic process;GO:0002155|regulation of thyroid h…	black
VIT_211s0052g00470	NO66; bifunctional lysine-specific demethylase and histidyl-hydroxylase NO66 [EC:1.14.11.- 1.14.11.27]	K16914	.	PREDICTED: uncharacterized protein LOC100852762 [Vitis vinifera]	GO:0070544|histone H3-K36 demethylation;GO:0034720|histone H3-K4 demethylation;GO:0045892|negative regulation of transcription, DNA-templated;GO:0006351|transcription, DNA-templated;	black
VIT_213s0019g03550	AP2; AP2-like factor, euAP2 lineage	K09284	.	PREDICTED: AP2-like ethylene-responsive transcription factor TOE3 isoform X1 [Vitis vinifera]	GO:0009873|ethylene-activated signaling pathway;GO:0007275|multicellular organismal development;GO:0006351|transcription, DNA-templated;	black
VIT_217s0000g06020	.	.	.	PREDICTED: transcription factor TCP15 [Vitis vinifera]	GO:0008283|cell proliferation;GO:0010229|inflorescence development;GO:0031347|regulation of defense response;GO:0010029|regulation of seed germination;GO:0006355|regulation of transcription, DNA-templated;GO:0009737|response to abscisic acid;GO:0009735|response to cytokinin;GO:0009739|response to gibberellin;GO:0006351|transcription, DNA-templated;	black
VIT_209s0002g05150	.	.	.	auxin-induced protein 22A-like [Vitis vinifera]	GO:0009734|auxin-activated signaling pathway;GO:0006355|regulation of transcription, DNA-templated;GO:0006351|transcription, DNA-templated;	black
VIT_207s0129g00970	.	.	.	PREDICTED: probable receptor-like protein kinase At5g24010 [Vitis vinifera]	.	black
VIT_211s0037g00570	.	.	.	PREDICTED: spermidine hydroxycinnamoyl transferase-like [Vitis vinifera]	GO:0009555|pollen development;GO:0010584|pollen exine formation;GO:0080088|spermidine hydroxycinnamate conjugate biosynthetic process;	black
VIT_200s0160g00090	.	.	COG4886	PREDICTED: disease resistance protein RPS4-like [Vitis vinifera]	GO:0006952|defense response;GO:0007165|signal transduction;GO:0006351|transcription, DNA-templated;	black
VIT_217s0000g00070	.	.	.	unnamed protein product [Vitis vinifera]	.	black
VIT_206s0004g03100	.	.	.	PREDICTED: MLO-like protein 6 [Vitis vinifera]	GO:0009817|defense response to fungus, incompatible interaction;	black
VIT_200s0469g00020	.	.	COG1215	PREDICTED: cellulose synthase-like protein E6 [Vitis vinifera]	GO:0071555|cell wall organization;GO:0030244|cellulose biosynthetic process;	black
VIT_202s0033g01050	.	.	.	PREDICTED: methanol O-anthraniloyltransferase isoform X1 [Vitis vinifera]	.	black
VIT_219s0014g04650	.	.	.	unnamed protein product [Vitis vinifera]	GO:0009733|response to auxin;	black
VIT_205s0020g03350	.	.	.	PREDICTED: random slug protein 5 [Vitis vinifera]	.	black
VIT_201s0026g01020	.	.	.	PREDICTED: microtubule-associated protein TORTIFOLIA1 [Vitis vinifera]	GO:0010031|circumnutation;GO:0007275|multicellular organismal development;GO:0009826|unidimensional cell growth;	black
VIT_203s0038g04620	.	.	COG0293	PREDICTED: LOW QUALITY PROTEIN: isoflavone reductase-like protein [Vitis vinifera]	.	black
VIT_214s0060g02090	ATOX1, ATX1, copZ, golB; copper chaperone	K07213	.	PREDICTED: brain acid soluble protein 1 [Vitis vinifera]	GO:0006878|cellular copper ion homeostasis;GO:0006825|copper ion transport;GO:0046686|response to cadmium ion;GO:0009651|response to salt stress;	black
VIT_205s0020g03240	.	.	COG0515	PREDICTED: G-type lectin S-receptor-like serine/threonine-protein kinase RLK1 [Vitis vinifera]	.	black
VIT_216s0050g01090	.	.	.	PREDICTED: beta-carotene hydroxylase 2, chloroplastic [Vitis vinifera]	GO:0016117|carotenoid biosynthetic process;GO:0006633|fatty acid biosynthetic process;	black
VIT_201s0011g04720	.	.	COG2132	unnamed protein product [Vitis vinifera]	GO:0016036|cellular response to phosphate starvation;GO:0010073|meristem maintenance;GO:0080167|response to karrikin;	black
VIT_200s2594g00010	.	.	.	PREDICTED: protein STRUBBELIG-RECEPTOR FAMILY 8-like, partial [Vitis vinifera]	GO:0009755|hormone-mediated signaling pathway;GO:0046777|protein autophosphorylation;GO:0007178|transmembrane receptor protein serine/threonine kinase signaling pathway;	black
VIT_201s0026g01420	.	.	COG0515	PREDICTED: probable serine/threonine-protein kinase At1g18390 [Vitis vinifera]	GO:0071215|cellular response to abscisic acid stimulus;GO:0042631|cellular response to water deprivation;GO:0009755|hormone-mediated signaling pathway;GO:0048573|photoperiodism, flowering;GO:0046777|protein autophosphorylation;GO:0007178|transmembrane receptor protein serine/threonine kinase signaling pathway;	black
VIT_201s0127g00780	MPAO, PAO1; polyamine oxidase [EC:1.5.3.14 1.5.3.16 1.5.3.-]	K13366	COG1231	unnamed protein product [Vitis vinifera]	.	black
VIT_201s0026g01910	.	.	COG5147	PREDICTED: uncharacterized protein LOC100246639 isoform X1 [Vitis vinifera]	GO:0007049|cell cycle;GO:0006351|transcription, DNA-templated;	black
VIT_212s0059g01740	.	.	.	PREDICTED: ELMO domain-containing protein A isoform X2 [Vitis vinifera]	GO:0048870|cell motility;GO:0030837|negative regulation of actin filament polymerization;GO:0050764|regulation of phagocytosis;GO:0030587|sorocarp development;	black
VIT_212s0028g00920	GST, gst; glutathione S-transferase [EC:2.5.1.18]	K00799	COG0625	glutathione S-transferase 3 [Vitis vinifera]	GO:0006952|defense response;GO:0042742|defense response to bacterium;GO:0046686|response to cadmium ion;GO:0009636|response to toxic substance;GO:0010043|response to zinc ion;GO:0009407|toxin catabolic process;	black
VIT_214s0108g00440	.	.	COG5023	unknown [Picea sitchensis]	GO:0007017|microtubule-based process;GO:0051258|protein polymerization;	black
VIT_218s0001g11930	.	.	.	hypothetical protein VITISV_007440 [Vitis vinifera]	GO:0031540|regulation of anthocyanin biosynthetic process;GO:0046686|response to cadmium ion;GO:0010224|response to UV-B;GO:0009615|response to virus;GO:0009627|systemic acquired resistance;	black
VIT_208s0007g01570	.	.	COG0158	PREDICTED: fructose-1,6-bisphosphatase, chloroplastic-like [Vitis vinifera]	GO:0019253|reductive pentose-phosphate cycle;	black
VIT_202s0025g00750	.	.	.	PREDICTED: disease resistance response protein 206 [Vitis vinifera]	GO:0006952|defense response;GO:0009607|response to biotic stimulus;	black
VIT_206s0004g08360	ndhN; NAD(P)H-quinone oxidoreductase subunit N [EC:1.6.5.3]	K05585	.	PREDICTED: uncharacterized protein LOC100248423 [Vitis vinifera]	GO:0006810|transport;	black
VIT_215s0048g02310	.	.	.	PREDICTED: transcription factor JUNGBRUNNEN 1-like isoform X3 [Vitis vinifera]	GO:0090603|sieve element differentiation;GO:0090602|sieve element enucleation;GO:0006351|transcription, DNA-templated;	black
VIT_207s0129g00130	.	.	.	unnamed protein product [Vitis vinifera]	.	black
VIT_208s0056g01530	UNC13, MUNC13; protein unc-13	K15293	.	PREDICTED: uncharacterized protein LOC100253604 [Vitis vinifera]	GO:0006887|exocytosis;GO:0035556|intracellular signal transduction;GO:0007268|synaptic transmission;	black
VIT_208s0007g02480	.	.	COG1611	PREDICTED: cytokinin riboside 5'-monophosphate phosphoribohydrolase LOG7 [Vitis vinifera]	GO:0009691|cytokinin biosynthetic process;	black
VIT_211s0037g00840	TIF31, CLU1; protein TIF31	K03255	.	PREDICTED: clustered mitochondria protein homolog [Vitis vinifera]	GO:0048312|intracellular distribution of mitochondria;	black
VIT_207s0031g00920	.	.	COG1260	PREDICTED: inositol-3-phosphate synthase [Vitis vinifera]	GO:0006021|inositol biosynthetic process;GO:0008654|phospholipid biosynthetic process;	black
VIT_205s0077g01980	.	.	.	PREDICTED: uncharacterized protein LOC100248252 [Vitis vinifera]	.	black
VIT_209s0002g06110	.	.	.	PREDICTED: TATA-binding protein-associated factor 2N [Vitis vinifera]	.	black
VIT_213s0019g02780	.	.	COG0071	PREDICTED: 18.2 kDa class I heat shock protein [Vitis vinifera]	.	black
VIT_203s0038g04110	.	.	.	PREDICTED: putative DNA-binding protein ESCAROLA [Vitis vinifera]	GO:0006325|chromatin organization;GO:0009908|flower development;GO:0045087|innate immune response;GO:0010150|leaf senescence;GO:0045824|negative regulation of innate immune response;GO:0009640|photomorphogenesis;GO:0006355|regulation of transcription, DNA-templated;GO:0006351|transcription, DNA-templated;GO:0010228|vegetative to reproductive phase transition of meristem;	black
VIT_202s0033g01020	.	.	.	unnamed protein product [Vitis vinifera]	.	black
VIT_207s0129g00460	E1.14.11.2; prolyl 4-hydroxylase [EC:1.14.11.2]	K00472	.	PREDICTED: probable prolyl 4-hydroxylase 9 isoform X1 [Vitis vinifera]	.	black
VIT_201s0011g02620	.	.	.	PREDICTED: uncharacterized protein LOC104878923 isoform X2 [Vitis vinifera]	.	black
VIT_216s0098g00420	.	.	.	PREDICTED: probable receptor-like protein kinase At5g39030 [Vitis vinifera]	GO:0006968|cellular defense response;GO:0006071|glycerol metabolic process;GO:0006629|lipid metabolic process;	black
VIT_201s0010g03630	.	.	.	PREDICTED: F-box protein At1g67340 [Vitis vinifera]	GO:0016567|protein ubiquitination;	black
VIT_201s0146g00250	PBS1; serine/threonine-protein kinase PBS1 [EC:2.7.11.1]	K13430	.	PREDICTED: serine/threonine-protein kinase PBS1 [Vitis vinifera]	GO:0006952|defense response;GO:0042742|defense response to bacterium;GO:0009816|defense response to bacterium, incompatible interaction;GO:0009755|hormone-mediated signaling pathway;GO:0045087|innate immune response;GO:0002221|pattern recognition receptor signaling pathway;GO:0046777|protein autophosphorylation;GO:0007178|transmembrane receptor protein serine/threonine kinase signaling pathway;	black
VIT_212s0134g00480	MYBP; myb proto-oncogene protein, plant	K09422	COG5147	PREDICTED: myb-related protein Myb4 [Vitis vinifera]	GO:0010438|cellular response to sulfur starvation;GO:0002213|defense response to insect;GO:0009759|indole glucosinolate biosynthetic process;GO:0045893|positive regulation of transcription, DNA-templated;GO:0009753|response to jasmonic acid;GO:0006351|transcription, DNA-templated;GO:0000162|tryptophan biosynthetic process;	black
VIT_202s0033g01030	.	.	.	PREDICTED: methanol O-anthraniloyltransferase [Vitis vinifera]	.	black
VIT_200s0285g00040	.	.	.	unnamed protein product [Vitis vinifera]	.	black
VIT_207s0129g01000	GID2, SLY1; F-box protein GID2	K14495	.	PREDICTED: F-box protein GID2-like [Vitis vinifera]	GO:0009740|gibberellic acid mediated signaling pathway;GO:0016567|protein ubiquitination;GO:0010162|seed dormancy process;GO:0009845|seed germination;	black
VIT_201s0011g02940	.	.	.	PREDICTED: transcription factor bHLH30 [Vitis vinifera]	GO:0006355|regulation of transcription, DNA-templated;GO:0006351|transcription, DNA-templated;	black
VIT_203s0017g01280	.	.	COG1131	PREDICTED: ABC transporter G family member 11 [Vitis vinifera]	GO:0010588|cotyledon vascular tissue pattern formation;GO:0080051|cutin transport;GO:0015908|fatty acid transport;GO:0009737|response to abscisic acid;GO:0009651|response to salt stress;GO:0009611|response to wounding;GO:0010222|stem vascular tissue pattern formation;	black
VIT_212s0059g02730	.	.	.	PREDICTED: uncharacterized protein LOC100246598 [Vitis vinifera]	.	black
VIT_206s0009g03420	.	.	.	PREDICTED: uncharacterized protein LOC100255166 [Vitis vinifera]	.	black
VIT_210s0003g00220	.	.	.	PREDICTED: protein E6 [Vitis vinifera]	.	black
VIT_212s0035g02150	.	.	.	PREDICTED: ferric reduction oxidase 7, chloroplastic-like isoform X1 [Vitis vinifera]	GO:0006811|ion transport;GO:0009767|photosynthetic electron transport chain;	black
VIT_218s0122g01260	.	.	.	PREDICTED: probable serine/threonine-protein kinase NAK isoform X2 [Vitis vinifera]	.	black
VIT_214s0066g00070	.	.	.	PREDICTED: uncharacterized protein LOC100244128 [Vitis vinifera]	.	black
VIT_213s0084g00080	PRC1; protein regulator of cytokinesis 1	K16732	.	PREDICTED: 65-kDa microtubule-associated protein 5 isoform X1 [Vitis vinifera]	GO:0000910|cytokinesis;GO:0000226|microtubule cytoskeleton organization;GO:0007067|mitotic nuclear division;	black
VIT_218s0001g05780	.	.	COG4886	PREDICTED: uncharacterized protein LOC100252301 [Vitis vinifera]	.	black
VIT_201s0010g00720	.	.	.	PREDICTED: uncharacterized protein LOC100253093 [Vitis vinifera]	GO:0055114|oxidation-reduction process;GO:0045670|regulation of osteoclast differentiation;	black
VIT_207s0185g00040	.	.	.	unnamed protein product [Vitis vinifera]	.	black
VIT_203s0038g04160	.	.	.	PREDICTED: uncharacterized protein LOC100257225 [Vitis vinifera]	.	black
VIT_201s0010g03143	FLS2; LRR receptor-like serine/threonine-protein kinase FLS2 [EC:2.7.11.1]	K13420	COG4886	PREDICTED: probable leucine-rich repeat receptor-like protein kinase At5g63930 [Vitis vinifera]	GO:0052544|defense response by callose deposition in cell wall;GO:0042742|defense response to bacterium;GO:0016045|detection of bacterium;GO:0009755|hormone-mediated signaling pathway;GO:0046777|protein autophosphorylation;GO:0006898|receptor-mediated endocytosis;GO:0010359|regulation of anion channel activity;GO:0007178|transmembrane receptor protein serine/threonine kinase signaling pathway;	black
VIT_203s0038g00740	K07071; uncharacterized protein	K07071	COG1090	PREDICTED: epimerase family protein SDR39U1 homolog, chloroplastic [Vitis vinifera]	GO:0010020|chloroplast fission;	black
VIT_211s0016g00290	.	.	COG4677	PREDICTED: pectinesterase-like [Vitis vinifera]	GO:0042545|cell wall modification;GO:0045490|pectin catabolic process;	black
VIT_209s0002g03570	.	.	COG0842	PREDICTED: LOW QUALITY PROTEIN: ABC transporter G family member 29-like [Vitis vinifera]	GO:0006855|drug transmembrane transport;GO:0015850|organic hydroxy compound transport;GO:1901140|p-coumaryl alcohol transport;GO:1901141|regulation of lignin biosynthetic process;	black
VIT_218s0001g15220	.	.	.	PREDICTED: uncharacterized protein LOC100245483 [Vitis vinifera]	.	black
VIT_210s0003g00380	.	.	COG5576	PREDICTED: homeobox-leucine zipper protein ATHB-52 [Vitis vinifera]	GO:0009646|response to absence of light;GO:0009637|response to blue light;GO:0006351|transcription, DNA-templated;	black
VIT_203s0017g00650	ribBA; 3,4-dihydroxy 2-butanone 4-phosphate synthase / GTP cyclohydrolase II [EC:4.1.99.12 3.5.4.25]	K14652	COG0807	unnamed protein product [Vitis vinifera]	GO:0009231|riboflavin biosynthetic process;	black
[truncated: 4,007 more rows]
