# Supplementary material for: Combined Metabolite and Transcriptome Profiling Reveals the Norisoprenoid Responses in Grape Berries to Abscisic Acid and Synthetic Auxin
Source: Int J Mol Sci. 2021 Jan 31;22(3):1420. doi: 10.3390/ijms22031420 (PMC7867017; doi:10.3390/ijms22031420)
Supplement: Supplementary file 1 [file ijms-22-01420-s001.zip › Supplementary Files/Table S6.xlsx]

## Sheet: ES
Table S6. Differentially splicing ES events between treatments and control.
Up/Down	Symbol	Comparison	AS type	ID	GeneID	geneSymbol	chr	strand	exonStart_0base	exonEnd	upstreamES	upstreamEE	downstreamES	downstreamEE	ID	IJC_SAMPLE_1	SJC_SAMPLE_1	IJC_SAMPLE_2	SJC_SAMPLE_2	IncFormLen	SkipFormLen	PValue	FDR	IncLevel1	IncLevel2	IncLevelDifference
Down	DXS	ABA_E-L35-VS-Control_E-L35	ES	9590	VIT_204s0008g04970	VIT_204s0008g04970	chr4	+	4460117	4460268	4459602	4459767	4460592	4460861	9590	120,98,111	9,0,8	171173176	1,3,3	298	149	0.00147248	0.0440171	0.87,1.0,0.874	0.988,0.966,0.967	-0.059
Up	DXS	ABA_E-L36-VS-Control_E-L36	ES	8248	VIT_204s0008g04970	VIT_204s0008g04970	chr4	+	4460117	4460268	4459602	4459767	4460592	4460861	8248	174137169	4,2,1	169149164	5,13,6	298	149	0.000682794	0.0280622	0.956,0.972,0.988	0.944,0.851,0.932	0.063
Down	DXS	ABA_E-L38-VS-Control_E-L38	ES	11241	VIT_204s0008g04970	VIT_204s0008g04970	chr4	+	4459381	4459501	4456956	4457446	4459602	4459767	11241	191128104	10,7,8	115117131	0,3,2	268	149	9.44134e-05	0.00935007	0.914,0.91,0.878	1.0,0.956,0.973	-0.076
Down	CRTISO	ABA_E-L35-VS-Control_E-L35	ES	12533	VIT_208s0032g00800	VIT_208s0032g00800	chr8	-	4383331	4383431	4382568	4382651	4383524	4383731	12533	437346573	19,10,33	394452422	17,1,4	248	149	6.58964e-05	0.00460487	0.933,0.954,0.913	0.933,0.996,0.984	-0.038
Up	CRTISO	ABA_E-L38-VS-Control_E-L38	ES	14719	VIT_208s0032g00800	VIT_208s0032g00800	chr8	-	4383524	4383731	4382568	4382651	4385754	4386583	14719	261241250	0,5,8	238245159	11,17,4	298	149	0.000617607	0.0379163	1.0,0.96,0.94	0.915,0.878,0.952	0.052
Down	PDS	ABA_E-L35-VS-Control_E-L35	ES	1429	VIT_209s0002g00100	VIT_209s0002g00100	chr9	-	81487	81590	79543	79761	81684	81898	1429	184151193	11,7,8	234156185	6,0,3	251	149	0.000801134	0.0286778	0.909,0.928,0.935	0.959,1.0,0.973	-0.053
Up	DXS	NAA_E-L34-VS-Control_E-L34	ES	9064	VIT_204s0008g04970	VIT_204s0008g04970	chr4	+	4459381	4459501	4456956	4457446	4459602	4459767	9064	58,34,60	0,1,0	60,45,52	3,2,4	268	149	0.000927035	0.0197553	1.0,0.95,1.0	0.917,0.926,0.878	0.076
Up	DXS	NAA_E-L34-VS-Control_E-L34	ES	9065	VIT_204s0008g04970	VIT_204s0008g04970	chr4	+	4460117	4460268	4459602	4459767	4460592	4460861	9065	87,73,125	0,1,2	115106139	9,3,3	298	149	0.00100033	0.0208981	1.0,0.973,0.969	0.865,0.946,0.959	0.057
Up	DXS	NAA_E-L36-VS-Control_E-L36	ES	9791	VIT_204s0008g04970	VIT_204s0008g04970	chr4	+	4460117	4460268	4459602	4459767	4460592	4460861	9791	187183233	1,3,1	169149164	5,13,6	298	149	4.36262e-06	0.000139975	0.989,0.968,0.991	0.944,0.851,0.932	0.074
Up	CRTISO	NAA_E-L34-VS-Control_E-L34	ES	11885	VIT_208s0032g00800	VIT_208s0032g00800	chr8	-	4383524	4383731	4382568	4382651	4385754	4386583	11885	237230215	6,4,2	287205292	16,14,17	298	149	1.75749e-05	0.000898859	0.952,0.966,0.982	0.9,0.88,0.896	0.075
Down	CRTISO	NAA_E-L34-VS-Control_E-L34	ES	11883	VIT_208s0032g00800	VIT_208s0032g00800	chr8	-	4383331	4383431	4382568	4382651	4383524	4383731	11883	337371317	35,32,20	522431480	22,14,27	248	149	0.000435021	0.0109421	0.853,0.874,0.905	0.934,0.949,0.914	-0.055
Up	CRTISO	NAA_E-L34-VS-Control_E-L34	ES	11884	VIT_208s0032g00800	VIT_208s0032g00800	chr8	-	4383331	4383431	4382568	4382651	4385754	4386583	11884	144153172	6,4,2	259204247	16,14,17	248	149	0.000721399	0.0164115	0.935,0.958,0.981	0.907,0.897,0.897	0.058
Down	CRTISO	NAA_E-L35-VS-Control_E-L35	ES	12333	VIT_208s0032g00800	VIT_208s0032g00800	chr8	-	4383331	4383431	4382568	4382651	4383524	4383731	12333	526462388	28,26,21	394452422	17,1,4	248	149	8.00948e-07	0.00025054	0.919,0.914,0.917	0.933,0.996,0.984	-0.054
Up	CRTISO	NAA_E-L38-VS-Control_E-L38	ES	14128	VIT_208s0032g00800	VIT_208s0032g00800	chr8	-	4383524	4383731	4382568	4382651	4385754	4386583	14128	158158157	0,7,0	238245159	11,17,4	298	149	0.000283479	0.0203944	1.0,0.919,1.0	0.915,0.878,0.952	0.058
Up	PDS	NAA_E-L36-VS-Control_E-L36	ES	1473	VIT_209s0002g00100	VIT_209s0002g00100	chr9	-	81487	81590	79543	79761	81684	81898	1473	131,90,157	0,1,1	107134140	4,1,7	251	149	0.00254995	0.0338497	1.0,0.982,0.989	0.941,0.988,0.922	0.04
Up	ACCAT	NAA_E-L36-VS-Control_E-L36	ES	11383	VIT_212s0057g01200	VIT_212s0057g01200	chr12	+	9968908	9969082	9968637	9968736	9970603	9970742	11383	519550545761	5,15,18	457044705132	80,89,152	298	149	0	0	0.998,0.994,0.994	0.966,0.962,0.944	0.038
Up	ACCAT	NAA_E-L36-VS-Control_E-L36	ES	11384	VIT_212s0057g01200	VIT_212s0057g01200	chr12	+	9969178	9969284	9968637	9968736	9970603	9970742	11384	633560276838	5,15,18	551958166238	80,89,152	254	149	0	0	0.999,0.996,0.996	0.976,0.975,0.96	0.027
The differential alternative splicing events validated by RT-PCR were highlighted.
