# Supplementary material for: Combined Metabolite and Transcriptome Profiling Reveals the Norisoprenoid Responses in Grape Berries to Abscisic Acid and Synthetic Auxin
Source: Int J Mol Sci. 2021 Jan 31;22(3):1420. doi: 10.3390/ijms22031420 (PMC7867017; doi:10.3390/ijms22031420)
Supplement: Supplementary file 1 [file ijms-22-01420-s001.zip › Supplementary Files/Table S7.xlsx]

## Sheet: IR
Table S7. Differentially splicing IR events between treatments and control.
Up/Down	Symbbol	Comparison	AS type	ID	GeneID	geneSymbol	chr	strand	riExonStart_0base	riExonEnd	upstreamES	upstreamEE	downstreamES	downstreamEE	ID	IJC_SAMPLE_1	SJC_SAMPLE_1	IJC_SAMPLE_2	SJC_SAMPLE_2	IncFormLen	SkipFormLen	PValue	FDR	IncLevel1	IncLevel2	IncLevelDifference
Up	DXS1	ABA_E-L35-VS-Control_E-L35	IR	3418	VIT_205s0020g02130	VIT_205s0020g02130	chr5	-	3851564	3852208	3851564	3851849	3851926	3852208	3418	33,16,25	112146102	10,8,9	152,127,96	225	149	8.36564e-06	0.000288178	0.163,0.068,0.14	0.042,0.04,0.058	0.077
Down	CRTISO	ABA_E-L34-VS-Control_E-L34	IR	7501	VIT_208s0032g00800	VIT_208s0032g00800	chr8	-	4383524	4386583	4383524	4383731	4385754	4386583	7501	74,29,28	194260297	64,64,78	265191265	298	149	0.00192497	0.0302138	0.16,0.053,0.045	0.108,0.143,0.128	-0.04
Down	CRTISO	ABA_E-L35-VS-Control_E-L35	IR	7497	VIT_208s0032g00800	VIT_208s0032g00800	chr8	-	4383524	4386583	4383524	4383731	4385754	4386583	7497	54,38,39	249202280	37,60,110	217210220	298	149	0.00104455	0.0134432	0.098,0.086,0.065	0.079,0.125,0.2	-0.052
Up	CRTISO	ABA_E-L36-VS-Control_E-L36	IR	7493	VIT_208s0032g00800	VIT_208s0032g00800	chr8	-	4383524	4386583	4383524	4383731	4385754	4386583	7493	39,38,33	213190261	17,12,31	212212208	298	149	0.00190861	0.0302022	0.084,0.091,0.059	0.039,0.028,0.069	0.033
Down	ZEP	ABA_E-L35-VS-Control_E-L35	IR	2457	VIT_213s0156g00350	VIT_213s0156g00350	chr13	-	24068720	24069273	24068720	24068835	24069181	24069273	2457	7,1,0	6,12,19	16,12,8	16,8,13	298	149	0.00119182	0.0148955	0.368,0.04,0.0	0.333,0.429,0.235	-0.196
Up	PSY	NAA_E-L34-VS-Control_E-L34	IR	773	VIT_203s0038g00450	VIT_203s0038g00450	chr3	+	427346	428148	427346	427416	427595	428148	773	11,7,16	21,26,40	3,4,1	31,31,19	298	149	9.62816e-05	0.00266516	0.208,0.119,0.167	0.046,0.061,0.026	0.12
Down	PSY1	NAA_E-L34-VS-Control_E-L34	IR	784	VIT_204s0079g00680	VIT_204s0079g00680	chr4	+	11494245	11495773	11494245	11494955	11495057	11495773	784	2,9,1	63,58,85	18,13,24	72,46,47	250	149	6.45419e-09	1.20829e-06	0.019,0.085,0.007	0.13,0.144,0.233	-0.132
Down	PSY1	NAA_E-L34-VS-Control_E-L34	IR	782	VIT_204s0079g00680	VIT_204s0079g00680	chr4	+	11494245	11495773	11494245	11494617	11495057	11495773	782	0,9,1	10,13,17	11,10,19	15,5,2	298	149	0.000110382	0.00300866	0.0,0.257,0.029	0.268,0.5,0.826	-0.436
Down	PSY1	NAA_E-L34-VS-Control_E-L34	IR	783	VIT_204s0079g00680	VIT_204s0079g00680	chr4	+	11494245	11495773	11494245	11494946	11495057	11495773	783	4,15,1	46,68,79	19,13,26	81,55,75	259	149	0.000237119	0.00549467	0.048,0.113,0.007	0.119,0.12,0.166	-0.079
Up	CRTISO	NAA_E-L36-VS-Control_E-L36	IR	7508	VIT_208s0032g00800	VIT_208s0032g00800	chr8	-	4383331	4386583	4383331	4383431	4383524	4386583	7508	156115166	136,93,177	65,45,63	200184205	241	149	0	0	0.415,0.433,0.367	0.167,0.131,0.16	0.252
Up	CRTISO	NAA_E-L36-VS-Control_E-L36	IR	7509	VIT_208s0032g00800	VIT_208s0032g00800	chr8	-	4383524	4386583	4383524	4383731	4385754	4386583	7509	98,74,85	212171241	17,12,31	212212208	298	149	0	0	0.188,0.178,0.15	0.039,0.028,0.069	0.127
Up	ACCAT	NAA_E-L36-VS-Control_E-L36	IR	6551	VIT_212s0057g01200	VIT_212s0057g01200	chr12	+	9972439	9972686	9972439	9972481	9972599	9972686	6551	101,95,122	346031423573	20,20,32	413341794604	266	149	1.39398e-07	1.79447e-06	0.016,0.017,0.019	0.003,0.003,0.004	0.014
Down	ZEP	NAA_E-L35-VS-Control_E-L35	IR	2452	VIT_213s0156g00350	VIT_213s0156g00350	chr13	-	24068720	24069273	24068720	24068835	24069181	24069273	2452	5,2,8	29,27,38	16,12,8	16,8,13	298	149	9.25063e-07	6.1508e-05	0.079,0.036,0.095	0.333,0.429,0.235	-0.262
Up	ZEP	NAA_E-L36-VS-Control_E-L36	IR	2463	VIT_213s0156g00350	VIT_213s0156g00350	chr13	-	24068720	24069273	24068720	24068835	24069181	24069273	2463	16,22,23	15,12,25	8,1,4	13,11,9	298	149	0.00218044	0.00936831	0.348,0.478,0.315	0.235,0.043,0.182	0.227
Up	ZEP	NAA_E-L38-VS-Control_E-L38	IR	2464	VIT_213s0156g00350	VIT_213s0156g00350	chr13	-	24068720	24069273	24068720	24068835	24069181	24069273	2464	28,30,39	31,29,30	16,12,10	30,35,45	298	149	4.5129e-06	0.000231163	0.311,0.341,0.394	0.211,0.146,0.1	0.196
The differential alternative splicing events validated by RT-PCR were highlighted.
