# Supplementary material for: Combined Metabolite and Transcriptome Profiling Reveals the Norisoprenoid Responses in Grape Berries to Abscisic Acid and Synthetic Auxin
Source: Int J Mol Sci. 2021 Jan 31;22(3):1420. doi: 10.3390/ijms22031420 (PMC7867017; doi:10.3390/ijms22031420)
Supplement: Supplementary file 1 [file ijms-22-01420-s001.zip › Supplementary Files/Table S8.xlsx]

## Sheet: Sheet1
Table S8. Pearson correlation coefficient r. Values in bold letters show significant correlations (t-test, α = 0.05).
	VIT_204s0079g00680_PSY1	VIT_214s0030g01740_ZDS
(E)-β-damascenone	-0.666032	-0.233642
(Z)-β-damascenone	-0.639098	-0.162102
Total norisoprenoids	-0.629963	-0.242787
