# Supplementary material for: Combined Metabolite and Transcriptome Profiling Reveals the Norisoprenoid Responses in Grape Berries to Abscisic Acid and Synthetic Auxin
Source: Int J Mol Sci. 2021 Jan 31;22(3):1420. doi: 10.3390/ijms22031420 (PMC7867017; doi:10.3390/ijms22031420)
Supplement: Supplementary file 1 [file ijms-22-01420-s001.zip › Supplementary Files/Table S9.xlsx]

## Sheet: Sheet1
Table S9. The primers of RT-PCR splicing analysis.
Gene ID	Symbol	Product size (bp)	Forward primer (5' to 3')	Reverse primer (5' to 3')
VIT_204s0008g04970	DXS	249/128	TCTTCCACCACCTCCTCCAA	TGCAACAGTCAGCTCCACCA
VIT_204s0008g04970	DXS	272/120	AGTGGTGGAGCTGACTGTTGC	TACGTTCCCGTTTCCCTTTC
VIT_208s0032g00800	CRTISO	218/124	TGAGTTTAGGGCATTGAAGA	CGGTCCGAGTACATAGACAA
